# Supplementary material for: A Zn(II)-Based Sql Type 2D Coordination Polymer as a Highly Sensitive and Selective Turn-On Fluorescent Probe for Al3+
Source: Molecules. 2021 Dec 6;26(23):7392. doi: 10.3390/molecules26237392 (PMC8658932; doi:10.3390/molecules26237392)
Supplement: Supplementary file 1 [file molecules-26-07392-s001.zip]

Archive with 4 entries (4 files):
- Supplementary Materials.pdf
- __MACOSX/._Supplementary Materials.pdf
- pvl632_a_sq.cif
- checkcif.pdf
