# Supplementary material for: A Zn(II)-Based Sql Type 2D Coordination Polymer as a Highly Sensitive and Selective Turn-On Fluorescent Probe for Al3+
Source: Molecules. 2021 Dec 6;26(23):7392. doi: 10.3390/molecules26237392 (PMC8658932; doi:10.3390/molecules26237392)
Supplement: Supplementary file 1 [file molecules-26-07392-s001.zip › pvl632_a_sq.cif]

 
data_pvl632_a_sq
 
_audit_creation_method            'SHELXL-2018/3'
_shelx_SHELXL_version_number      '2018/3'
_chemical_name_systematic         ?
_chemical_name_common             ?
_chemical_melting_point           ?
_chemical_formula_moiety          ?
_chemical_formula_sum
 'C27 H21 N9 O5 S Zn' 
_chemical_formula_weight          648.98

loop_
 _atom_type_symbol
 _atom_type_description
 _atom_type_scat_dispersion_real
 _atom_type_scat_dispersion_imag
 _atom_type_scat_source
 'C'  'C'   0.0033   0.0016
 'International Tables Vol C Tables 4.2.6.8 and 6.1.1.4'
 'H'  'H'   0.0000   0.0000
 'International Tables Vol C Tables 4.2.6.8 and 6.1.1.4'
 'N'  'N'   0.0061   0.0033
 'International Tables Vol C Tables 4.2.6.8 and 6.1.1.4'
 'O'  'O'   0.0106   0.0060
 'International Tables Vol C Tables 4.2.6.8 and 6.1.1.4'
 'S'  'S'   0.1246   0.1234
 'International Tables Vol C Tables 4.2.6.8 and 6.1.1.4'
 'Zn'  'Zn'   0.2839   1.4301
 'International Tables Vol C Tables 4.2.6.8 and 6.1.1.4'
 
_space_group_crystal_system       monoclinic
_space_group_IT_number            14
_space_group_name_H-M_alt         'P 21/c'
_space_group_name_Hall            '-P 2ybc'
 
_shelx_space_group_comment
;
The symmetry employed for this shelxl refinement is uniquely defined
by the following loop, which should always be used as a source of
symmetry information in preference to the above space-group names.
They are only intended as comments.
;
 
loop_
 _space_group_symop_operation_xyz
 'x, y, z'
 '-x, y+1/2, -z+1/2'
 '-x, -y, -z'
 'x, -y-1/2, z-1/2'
 
_cell_length_a                    13.3256(3)
_cell_length_b                    25.4765(6)
_cell_length_c                    25.8209(7)
_cell_angle_alpha                 90
_cell_angle_beta                  104.9180(10)
_cell_angle_gamma                 90
_cell_volume                      8470.5(4)
_cell_formula_units_Z             12
_cell_measurement_temperature     150(2)
_cell_measurement_reflns_used     107807
_cell_measurement_theta_min       12.3
_cell_measurement_theta_max       22.5
 
_exptl_crystal_description        needle
_exptl_crystal_colour             yellow
_exptl_crystal_density_meas       ?
_exptl_crystal_density_method     ?
_exptl_crystal_density_diffrn     1.526          
_exptl_crystal_F_000              3979
_exptl_transmission_factor_min    0.6521
_exptl_transmission_factor_max    0.7421
_exptl_crystal_size_max           0.260
_exptl_crystal_size_mid           0.100
_exptl_crystal_size_min           0.070
_exptl_absorpt_coefficient_mu     0.999
_shelx_estimated_absorpt_T_min    0.879
_shelx_estimated_absorpt_T_max    0.908
_exptl_absorpt_correction_T_min   ?
_exptl_absorpt_correction_T_max   ?
_exptl_absorpt_correction_type    multi-scan
_exptl_absorpt_process_details
;
 SADABS 2016/2: Krause, L., Herbst-Irmer, R., Sheldrick G.M. & Stalke D.,
 J. Appl. Cryst. 48 (2015) 3-10
;
_exptl_absorpt_special_details    ?
_diffrn_ambient_temperature       150(2)
_diffrn_radiation_wavelength      0.71073
_diffrn_radiation_type            'MoK\a'
_diffrn_source                    'Incoatec IuS3.0 microfocus X-ray tube'
_diffrn_radiation_monochromator   'Incoatec HELIOS multilayer mirrors'
_diffrn_measurement_device_type   'Bruker D8 Venture diffractometer'
_diffrn_measurement_device        'three-circle diffractometer'
_diffrn_measurement_method        '\w and \f scans'
_diffrn_detector_type             'Bruker PHOTON III area detector'
_diffrn_detector                  PIXEL
_diffrn_detector_area_resol_mean  7.41
_diffrn_reflns_number             106482
_diffrn_reflns_av_unetI/netI      0.0598
_diffrn_reflns_av_R_equivalents   0.0617
_diffrn_reflns_limit_h_min        -19
_diffrn_reflns_limit_h_max        18
_diffrn_reflns_limit_k_min        -34
_diffrn_reflns_limit_k_max        36
_diffrn_reflns_limit_l_min        -36
_diffrn_reflns_limit_l_max        36
_diffrn_reflns_theta_min          1.581
_diffrn_reflns_theta_max          30.518
_diffrn_reflns_theta_full         25.242
_diffrn_measured_fraction_theta_max   0.999
_diffrn_measured_fraction_theta_full  1.000
_diffrn_reflns_Laue_measured_fraction_max    0.999
_diffrn_reflns_Laue_measured_fraction_full   1.000
_diffrn_reflns_point_group_measured_fraction_max   0.999
_diffrn_reflns_point_group_measured_fraction_full  1.000
_reflns_number_total              25841
_reflns_number_gt                 17090
_reflns_threshold_expression      'I > 2\s(I)'
_reflns_Friedel_coverage          0.000
_reflns_Friedel_fraction_max      .
_reflns_Friedel_fraction_full     .
 
_reflns_special_details
;
 Reflections were merged by SHELXL according to the crystal
 class for the calculation of statistics and refinement.
 
 Structure factors included contributions from the .fab file.
 
 _reflns_Friedel_fraction is defined as the number of unique
 Friedel pairs measured divided by the number that would be
 possible theoretically, ignoring centric projections and
 systematic absences.
;
 
_computing_cell_refinement        'SAINT (Bruker-AXS, 2016)'
_computing_data_collection        'APEX3 (Bruker-AXS, 2016)'
_computing_data_reduction         'SAINT (Bruker-AXS, 2016)'
_computing_structure_solution     'SHELXT 2018/2 (Sheldrick, 2018)'
_computing_structure_refinement 'SHELXL-2018/3 (Sheldrick, 2018)'
_computing_molecular_graphics     ?
_computing_publication_material   ?
_refine_special_details           ?
_refine_ls_structure_factor_coef  Fsqd
_refine_ls_matrix_type            full
_refine_ls_weighting_scheme       calc
_refine_ls_weighting_details
'w=1/[\s^2^(Fo^2^)+(0.0480P)^2^+9.9393P] where P=(Fo^2^+2Fc^2^)/3'
_atom_sites_solution_primary      ?
_atom_sites_solution_secondary    ?
_atom_sites_solution_hydrogens    geom
_refine_ls_hydrogen_treatment     constr
_refine_ls_extinction_method      none
_refine_ls_extinction_coef        .
_refine_ls_number_reflns          25841
_refine_ls_number_parameters      1205
_refine_ls_number_restraints      0
_refine_ls_R_factor_all           0.0925
_refine_ls_R_factor_gt            0.0563
_refine_ls_wR_factor_ref          0.1417
_refine_ls_wR_factor_gt           0.1243
_refine_ls_goodness_of_fit_ref    1.028
_refine_ls_restrained_S_all       1.028
_refine_ls_shift/su_max           0.002
_refine_ls_shift/su_mean          0.000
 
loop_
 _atom_site_label
 _atom_site_type_symbol
 _atom_site_fract_x
 _atom_site_fract_y
 _atom_site_fract_z
 _atom_site_U_iso_or_equiv
 _atom_site_adp_type
 _atom_site_occupancy
 _atom_site_site_symmetry_order  
 _atom_site_calc_flag
 _atom_site_refinement_flags_posn
 _atom_site_refinement_flags_adp
 _atom_site_refinement_flags_occupancy
 _atom_site_disorder_assembly
 _atom_site_disorder_group
O2 O 0.8141(3) 0.08288(16) 1.03129(13) 0.0919(14) Uani 1 1 d . . . . .
N2 N 0.8018(2) 0.12581(11) 0.4362(2) 0.0790(15) Uani 1 1 d . . . . .
Zn1 Zn 1.20399(2) 0.09400(2) 0.42551(2) 0.01397(6) Uani 1 1 d . . . . .
O5 O 1.24426(14) 0.12242(7) 0.49914(7) 0.0217(4) Uani 1 1 d . . . . .
O6 O 1.14644(14) 0.38316(7) 0.84917(7) 0.0181(4) Uani 1 1 d . . . . .
O7 O 1.10820(16) 0.17058(8) 0.45881(8) 0.0274(5) Uani 1 1 d . . . . .
O8 O 1.28885(15) 0.33909(8) 0.88739(7) 0.0240(4) Uani 1 1 d . . . . .
N9 N 1.07830(17) 0.04706(9) 0.42931(9) 0.0202(5) Uani 1 1 d . . . . .
N12 N 0.49084(18) 0.02759(9) 0.42828(10) 0.0254(5) Uani 1 1 d . . . . .
N13 N 0.33057(17) 0.04640(9) 0.42673(9) 0.0218(5) Uani 1 1 d . . . . .
N14 N 0.44735(19) -0.01909(10) 0.43596(12) 0.0337(6) Uani 1 1 d . . . . .
N15 N 0.91917(17) 0.02846(9) 0.42959(10) 0.0243(5) Uani 1 1 d . . . . .
N16 N 0.9669(2) -0.01909(10) 0.43053(13) 0.0368(7) Uani 1 1 d . . . . .
C1 C 0.4211(2) 0.06620(12) 0.42273(13) 0.0285(6) Uani 1 1 d . . . . .
H1 H 0.433881 0.102121 0.416862 0.034 Uiso 1 1 calc R U . . .
C2 C 0.3518(2) -0.00548(12) 0.43463(14) 0.0324(7) Uani 1 1 d . . . . .
H2 H 0.301139 -0.030187 0.438899 0.039 Uiso 1 1 calc R U . . .
C3 C 0.5975(2) 0.02891(11) 0.42788(13) 0.0269(6) Uani 1 1 d . . . . .
C4 C 0.6497(2) -0.01670(11) 0.42546(12) 0.0234(6) Uani 1 1 d . . . . .
H4 H 0.613860 -0.049217 0.423008 0.028 Uiso 1 1 calc R U . . .
C5 C 0.7569(2) -0.01630(11) 0.42655(12) 0.0254(6) Uani 1 1 d . . . . .
H5 H 0.791337 -0.048807 0.425598 0.031 Uiso 1 1 calc R U . . .
C6 C 0.8122(2) 0.02919(11) 0.42892(13) 0.0263(6) Uani 1 1 d . . . . .
C7 C 0.7604(2) 0.07731(12) 0.43189(18) 0.0453(10) Uani 1 1 d . . . . .
C8 C 0.6519(2) 0.07722(12) 0.43128(18) 0.0442(10) Uani 1 1 d . . . . .
C9 C 0.9865(2) 0.06718(11) 0.42878(12) 0.0239(6) Uani 1 1 d . . . . .
H9 H 0.970842 0.103595 0.427962 0.029 Uiso 1 1 calc R U . . .
C10 C 1.0625(2) -0.00532(12) 0.43042(15) 0.0340(8) Uani 1 1 d . . . . .
H10 H 1.115879 -0.030232 0.431081 0.041 Uiso 1 1 calc R U . . .
C11 C 1.1797(2) 0.15990(11) 0.49846(10) 0.0211(5) Uani 1 1 d . . . . .
C12 C 1.1927(2) 0.19036(11) 0.54963(10) 0.0194(5) Uani 1 1 d . . . . .
C13 C 1.2597(2) 0.17342(11) 0.59734(10) 0.0201(5) Uani 1 1 d . . . . .
H13 H 1.302819 0.143734 0.597313 0.024 Uiso 1 1 calc R U . . .
C14 C 1.2639(2) 0.19955(11) 0.64488(10) 0.0211(5) Uani 1 1 d . . . . .
H14 H 1.310426 0.187504 0.677019 0.025 Uiso 1 1 calc R U . . .
C15 C 1.20158(19) 0.24311(10) 0.64676(10) 0.0175(5) Uani 1 1 d . . . . .
C16 C 1.1389(2) 0.26150(11) 0.59768(11) 0.0213(5) Uani 1 1 d . . . . .
H16 H 1.098443 0.292304 0.597176 0.026 Uiso 1 1 calc R U . . .
C17 C 1.1349(2) 0.23550(11) 0.55000(11) 0.0235(6) Uani 1 1 d . . . . .
H17 H 1.092285 0.248761 0.517317 0.028 Uiso 1 1 calc R U . . .
C18 C 1.2157(2) 0.34905(10) 0.84723(10) 0.0168(5) Uani 1 1 d . . . . .
C19 C 1.2081(2) 0.32125(10) 0.79545(10) 0.0179(5) Uani 1 1 d . . . . .
C20 C 1.1430(2) 0.33832(12) 0.74801(11) 0.0268(6) Uani 1 1 d . . . . .
H20 H 1.100295 0.368172 0.747971 0.032 Uiso 1 1 calc R U . . .
C21 C 1.1391(2) 0.31245(12) 0.70026(11) 0.0290(7) Uani 1 1 d . . . . .
H21 H 1.092349 0.324404 0.668153 0.035 Uiso 1 1 calc R U . . .
C22 C 1.2024(2) 0.26930(10) 0.69838(10) 0.0173(5) Uani 1 1 d . . . . .
C23 C 1.2648(2) 0.25094(11) 0.74690(11) 0.0266(6) Uani 1 1 d . . . . .
H23 H 1.306649 0.220653 0.747361 0.032 Uiso 1 1 calc R U . . .
C24 C 1.2664(2) 0.27653(12) 0.79445(11) 0.0264(6) Uani 1 1 d . . . . .
H24 H 1.308491 0.263025 0.827151 0.032 Uiso 1 1 calc R U . . .
Zn2 Zn 0.45636(2) 0.90352(2) 0.28299(2) 0.01516(7) Uani 1 1 d . . . . .
S1 S -0.05440(6) 0.83311(3) 0.25786(4) 0.0356(2) Uani 1 1 d . . . . .
O9 O 0.51301(14) 0.87620(7) 0.35738(7) 0.0202(4) Uani 1 1 d . . . . .
O10 O 0.39910(15) 0.61598(7) 0.70461(7) 0.0223(4) Uani 1 1 d . . . . .
O11 O 0.37201(15) 0.83232(8) 0.31653(7) 0.0247(4) Uani 1 1 d . . . . .
O12 O 0.53474(16) 0.66434(8) 0.74239(8) 0.0275(5) Uani 1 1 d . . . . .
N4 N 0.17135(16) 0.96965(9) 0.28329(9) 0.0196(5) Uani 1 1 d . . . . .
N5 N -0.41638(17) 0.95120(9) 0.28064(9) 0.0200(5) Uani 1 1 d . . . . .
N11 N -0.25694(17) 0.96996(9) 0.28081(9) 0.0201(5) Uani 1 1 d . . . . .
N17 N -0.30259(19) 1.01733(10) 0.28534(12) 0.0318(6) Uani 1 1 d . . . . .
N18 N 0.33203(16) 0.95113(9) 0.28606(9) 0.0186(4) Uani 1 1 d . . . . .
N19 N 0.21902(19) 1.01746(9) 0.28356(12) 0.0320(6) Uani 1 1 d . . . . .
N20 N -0.14424(18) 0.87277(9) 0.26499(11) 0.0291(6) Uani 1 1 d . . . . .
N21 N 0.04264(18) 0.87279(9) 0.26559(11) 0.0296(6) Uani 1 1 d . . . . .
C25 C -0.3978(2) 1.00375(11) 0.28536(13) 0.0285(7) Uani 1 1 d . . . . .
H25 H -0.449249 1.028518 0.288413 0.034 Uiso 1 1 calc R U . . .
C26 C -0.3265(2) 0.93114(11) 0.27759(11) 0.0217(5) Uani 1 1 d . . . . .
H26 H -0.313150 0.894908 0.273726 0.026 Uiso 1 1 calc R U . . .
C27 C -0.1504(2) 0.96877(10) 0.28038(11) 0.0202(5) Uani 1 1 d . . . . .
C28 C -0.1010(2) 0.92062(11) 0.27327(12) 0.0221(6) Uani 1 1 d . . . . .
C29 C 0.0073(2) 0.92086(10) 0.27390(11) 0.0209(5) Uani 1 1 d . . . . .
C30 C 0.0640(2) 0.96858(11) 0.28216(11) 0.0200(5) Uani 1 1 d . . . . .
C31 C 0.0140(2) 1.01413(11) 0.28826(12) 0.0226(6) Uani 1 1 d . . . . .
H31 H 0.051307 1.046292 0.293287 0.027 Uiso 1 1 calc R U . . .
C32 C -0.0932(2) 1.01394(11) 0.28717(12) 0.0230(6) Uani 1 1 d . . . . .
H32 H -0.126070 1.046195 0.291283 0.028 Uiso 1 1 calc R U . . .
C33 C 0.3147(2) 1.00416(11) 0.28533(13) 0.0275(6) Uani 1 1 d . . . . .
H33 H 0.367796 1.029233 0.286063 0.033 Uiso 1 1 calc R U . . .
C34 C 0.23937(19) 0.93097(11) 0.28425(11) 0.0198(5) Uani 1 1 d . . . . .
H34 H 0.223816 0.894551 0.283727 0.024 Uiso 1 1 calc R U . . .
C35 C 0.4467(2) 0.84001(10) 0.35677(10) 0.0190(5) Uani 1 1 d . . . . .
C36 C 0.4565(2) 0.80784(11) 0.40620(10) 0.0196(5) Uani 1 1 d . . . . .
C37 C 0.3958(2) 0.76351(12) 0.40527(11) 0.0292(7) Uani 1 1 d . . . . .
H37 H 0.352898 0.751503 0.372093 0.035 Uiso 1 1 calc R U . . .
C38 C 0.3967(3) 0.73651(12) 0.45168(11) 0.0312(7) Uani 1 1 d . . . . .
H38 H 0.353556 0.706579 0.450147 0.037 Uiso 1 1 calc R U . . .
C39 C 0.4607(2) 0.75276(11) 0.50112(11) 0.0219(6) Uani 1 1 d . . . . .
C40 C 0.5271(2) 0.79518(11) 0.50114(11) 0.0238(6) Uani 1 1 d . . . . .
H40 H 0.574971 0.805259 0.533665 0.029 Uiso 1 1 calc R U . . .
C41 C 0.5245(2) 0.82288(11) 0.45453(10) 0.0223(6) Uani 1 1 d . . . . .
H41 H 0.569083 0.852163 0.455562 0.027 Uiso 1 1 calc R U . . .
C42 C 0.4637(2) 0.65197(10) 0.70212(11) 0.0214(5) Uani 1 1 d . . . . .
C43 C 0.4554(2) 0.67851(11) 0.64976(11) 0.0229(6) Uani 1 1 d . . . . .
C44 C 0.4922(2) 0.72948(11) 0.64908(11) 0.0236(6) Uani 1 1 d . . . . .
H44 H 0.517138 0.748037 0.681784 0.028 Uiso 1 1 calc R U . . .
C45 C 0.4928(2) 0.75339(11) 0.60095(11) 0.0234(6) Uani 1 1 d . . . . .
H45 H 0.518029 0.788279 0.601094 0.028 Uiso 1 1 calc R U . . .
C46 C 0.4569(2) 0.72700(11) 0.55207(11) 0.0225(6) Uani 1 1 d . . . . .
C47 C 0.4141(2) 0.67752(12) 0.55371(11) 0.0271(6) Uani 1 1 d . . . . .
H47 H 0.385286 0.659444 0.521083 0.032 Uiso 1 1 calc R U . . .
C48 C 0.4124(2) 0.65389(11) 0.60186(11) 0.0253(6) Uani 1 1 d . . . . .
H48 H 0.381271 0.620329 0.601711 0.030 Uiso 1 1 calc R U . . .
Zn3 Zn 0.87320(2) 0.40421(2) 0.63088(2) 0.01647(7) Uani 1 1 d . . . . .
S3 S 0.35055(6) 0.33511(3) 0.59414(4) 0.0422(2) Uani 1 1 d . . . . .
O3 O 0.77091(16) 0.32584(8) 0.65991(7) 0.0255(4) Uani 1 1 d . . . . .
N3 N 0.6144(2) 0.12547(12) 0.4354(2) 0.0821(16) Uani 1 1 d . . . . .
O13 O 0.91044(15) 0.37074(8) 0.70230(8) 0.0239(4) Uani 1 1 d . . . . .
O14 O 0.9063(2) 0.14586(10) 1.07772(10) 0.0482(7) Uani 1 1 d . . . . .
N6 N 0.00245(17) 0.45176(9) 0.63716(10) 0.0215(5) Uani 1 1 d . . . . .
N7 N 0.58970(16) 0.46578(8) 0.63830(9) 0.0188(4) Uani 1 1 d . . . . .
N22 N 0.16393(17) 0.46856(9) 0.64007(9) 0.0197(5) Uani 1 1 d . . . . .
N23 N 0.12470(18) 0.51456(10) 0.65341(11) 0.0297(6) Uani 1 1 d . . . . .
N24 N 0.74704(16) 0.44745(9) 0.63459(9) 0.0188(4) Uani 1 1 d . . . . .
N25 N 0.64022(18) 0.51321(9) 0.64314(11) 0.0297(6) Uani 1 1 d . . . . .
N26 N 0.26538(19) 0.37375(10) 0.60855(12) 0.0339(6) Uani 1 1 d . . . . .
N27 N 0.45188(19) 0.37256(9) 0.60747(12) 0.0322(6) Uani 1 1 d . . . . .
C49 C 0.0278(2) 0.50238(12) 0.65095(13) 0.0275(6) Uani 1 1 d . . . . .
H49 H -0.020496 0.526936 0.658221 0.033 Uiso 1 1 calc R U . . .
C50 C 0.0897(2) 0.43207(11) 0.62985(14) 0.0289(7) Uani 1 1 d . . . . .
H50 H 0.098187 0.397097 0.618942 0.035 Uiso 1 1 calc R U . . .
C51 C 0.2703(2) 0.46604(10) 0.63947(11) 0.0193(5) Uani 1 1 d . . . . .
C52 C 0.3143(2) 0.41971(10) 0.62413(12) 0.0229(6) Uani 1 1 d . . . . .
C53 C 0.4219(2) 0.41889(10) 0.62391(12) 0.0221(6) Uani 1 1 d . . . . .
C54 C 0.48374(19) 0.46452(10) 0.63885(11) 0.0185(5) Uani 1 1 d . . . . .
C55 C 0.43743(19) 0.50843(10) 0.65237(11) 0.0193(5) Uani 1 1 d . . . . .
H55 H 0.477705 0.539381 0.661960 0.023 Uiso 1 1 calc R U . . .
C56 C 0.3315(2) 0.50927(10) 0.65253(11) 0.0204(5) Uani 1 1 d . . . . .
H56 H 0.302356 0.540752 0.661974 0.024 Uiso 1 1 calc R U . . .
C57 C 0.7336(2) 0.50002(12) 0.64052(13) 0.0283(7) Uani 1 1 d . . . . .
H57 H 0.787561 0.524919 0.642561 0.034 Uiso 1 1 calc R U . . .
C58 C 0.6546(2) 0.42699(11) 0.63331(11) 0.0201(5) Uani 1 1 d . . . . .
H58 H 0.637325 0.390771 0.629482 0.024 Uiso 1 1 calc R U . . .
C59 C 0.8450(2) 0.33352(11) 0.70008(10) 0.0205(5) Uani 1 1 d . . . . .
C60 C 0.8587(2) 0.29913(11) 0.74853(10) 0.0202(5) Uani 1 1 d . . . . .
C61 C 0.7998(2) 0.25379(11) 0.74613(10) 0.0211(5) Uani 1 1 d . . . . .
H61 H 0.754428 0.243491 0.712942 0.025 Uiso 1 1 calc R U . . .
C62 C 0.8062(2) 0.22329(11) 0.79136(11) 0.0227(6) Uani 1 1 d . . . . .
H62 H 0.765659 0.192278 0.788901 0.027 Uiso 1 1 calc R U . . .
C63 C 0.8724(2) 0.23815(11) 0.84068(11) 0.0211(5) Uani 1 1 d . . . . .
C64 C 0.9341(2) 0.28302(12) 0.84269(11) 0.0249(6) Uani 1 1 d . . . . .
H64 H 0.980951 0.292911 0.875598 0.030 Uiso 1 1 calc R U . . .
C65 C 0.9276(2) 0.31309(11) 0.79729(11) 0.0240(6) Uani 1 1 d . . . . .
H65 H 0.970090 0.343345 0.799245 0.029 Uiso 1 1 calc R U . . .
C66 C 0.8615(3) 0.12516(17) 1.03382(15) 0.0454(10) Uani 1 1 d . . . . .
C67 C 0.8672(2) 0.15328(14) 0.98347(13) 0.0340(7) Uani 1 1 d . . . . .
C68 C 0.8915(2) 0.20603(14) 0.98531(13) 0.0353(7) Uani 1 1 d . . . . .
H68 H 0.906600 0.223946 1.018690 0.042 Uiso 1 1 calc R U . . .
C69 C 0.8941(2) 0.23316(13) 0.93938(12) 0.0306(7) Uani 1 1 d . . . . .
H69 H 0.910612 0.269512 0.941619 0.037 Uiso 1 1 calc R U . . .
C70 C 0.8732(2) 0.20828(12) 0.89025(11) 0.0247(6) Uani 1 1 d . . . . .
C71 C 0.8508(2) 0.15401(13) 0.88820(13) 0.0336(7) Uani 1 1 d . . . . .
H71 H 0.838176 0.135872 0.855002 0.040 Uiso 1 1 calc R U . . .
C72 C 0.8469(3) 0.12697(14) 0.93439(14) 0.0378(8) Uani 1 1 d . . . . .
H72 H 0.830577 0.090615 0.932594 0.045 Uiso 1 1 calc R U . . .
O4 O -0.11826(19) 0.59808(9) 0.64892(11) 0.0442(6) Uani 1 1 d . . . . .
N28 N -0.2096(2) 0.66621(12) 0.60414(14) 0.0452(8) Uani 1 1 d . . . . .
C73 C -0.2119(4) 0.71375(19) 0.5726(2) 0.0790(16) Uani 1 1 d . . . . .
H73A H -0.244685 0.742109 0.587972 0.119 Uiso 1 1 calc R U . . .
H73B H -0.251792 0.707262 0.535582 0.119 Uiso 1 1 calc R U . . .
H73C H -0.140804 0.723870 0.572898 0.119 Uiso 1 1 calc R U . . .
C74 C -0.1266(3) 0.63868(15) 0.62287(18) 0.0515(10) Uani 1 1 d . . . . .
H74 H -0.064739 0.651529 0.615510 0.062 Uiso 1 1 calc R U . . .
C75 C -0.3063(3) 0.64784(18) 0.6142(3) 0.0821(18) Uani 1 1 d . . . . .
H75A H -0.292067 0.632157 0.649985 0.123 Uiso 1 1 calc R U . . .
H75B H -0.338020 0.621503 0.587262 0.123 Uiso 1 1 calc R U . . .
H75C H -0.354062 0.677509 0.612031 0.123 Uiso 1 1 calc R U . . .
O16 O 0.4600(3) 1.10080(11) 0.2926(2) 0.1074(17) Uani 1 1 d . . . . .
N1 N 0.5378(3) 1.16647(12) 0.25797(16) 0.0536(9) Uani 1 1 d . . . . .
C76 C 0.5291(4) 1.21076(19) 0.22164(18) 0.0626(12) Uani 1 1 d . . . . .
H76A H 0.558426 1.242125 0.241942 0.094 Uiso 1 1 calc R U . . .
H76B H 0.455824 1.216934 0.203703 0.094 Uiso 1 1 calc R U . . .
H76C H 0.567304 1.203101 0.194757 0.094 Uiso 1 1 calc R U . . .
C77 C 0.4556(3) 1.13904(16) 0.2632(2) 0.0681(15) Uani 1 1 d . . . . .
H77 H 0.388964 1.149889 0.242742 0.082 Uiso 1 1 calc R U . . .
C78 C 0.6407(3) 1.15163(19) 0.2878(3) 0.100(2) Uani 1 1 d . . . . .
H78A H 0.636109 1.125148 0.314570 0.150 Uiso 1 1 calc R U . . .
H78B H 0.677505 1.182575 0.305764 0.150 Uiso 1 1 calc R U . . .
H78C H 0.678701 1.137069 0.263203 0.150 Uiso 1 1 calc R U . . .
C79 C 0.8866(3) 0.22391(14) 0.62140(16) 0.0488(10) Uani 1 1 d . . . . .
H79A H 0.835723 0.226846 0.642712 0.073 Uiso 1 1 calc R U P . .
H79B H 0.870734 0.249831 0.592389 0.073 Uiso 1 1 calc R U P . .
H79C H 0.956412 0.230398 0.644369 0.073 Uiso 1 1 calc R U P . .
N30 N 0.8821(2) 0.17165(11) 0.59881(15) 0.0474(8) Uani 1 1 d . . . . .
O17 O 0.8017(4) 0.09598(17) 0.5965(3) 0.0678(17) Uani 0.6 1 d . . P A 1
C81 C 0.9619(10) 0.1545(5) 0.5766(5) 0.062(4) Uani 0.6 1 d . . P B 1
H81A H 0.949030 0.117966 0.564787 0.093 Uiso 0.6 1 calc R U P B 1
H81B H 1.028547 0.156756 0.603709 0.093 Uiso 0.6 1 calc R U P B 1
H81C H 0.964045 0.176630 0.545924 0.093 Uiso 0.6 1 calc R U P B 1
C181 C 0.8120(4) 0.1418(2) 0.6093(3) 0.0435(16) Uani 0.6 1 d . . P A 1
H181 H 0.765918 0.156466 0.628000 0.052 Uiso 0.6 1 calc R U P A 1
O1 O 0.7825(5) 0.1024(3) 0.5447(4) 0.059(2) Uani 0.4 1 d . . P B 2
C82 C 0.7879(8) 0.1462(4) 0.5636(5) 0.057(3) Uani 0.4 1 d . . P B 2
H82 H 0.725838 0.166399 0.555275 0.068 Uiso 0.4 1 calc R U P B 2
C180 C 0.9773(14) 0.1416(6) 0.5976(6) 0.039(3) Uani 0.4 1 d . . P B 2
H18A H 0.978692 0.108557 0.617236 0.059 Uiso 0.4 1 calc R U P B 2
H18B H 1.038936 0.162411 0.614500 0.059 Uiso 0.4 1 calc R U P B 2
H18C H 0.977090 0.134046 0.560383 0.059 Uiso 0.4 1 calc R U P B 2
S2 S 0.7156(3) 0.16448(14) 0.45428(15) 0.0558(11) Uani 0.5 1 d . . P C 3
S2' S 0.7029(3) 0.16624(14) 0.42319(17) 0.0703(14) Uani 0.5 1 d . . P C 4
 
loop_
 _atom_site_aniso_label
 _atom_site_aniso_U_11
 _atom_site_aniso_U_22
 _atom_site_aniso_U_33
 _atom_site_aniso_U_23
 _atom_site_aniso_U_13
 _atom_site_aniso_U_12
O2 0.080(2) 0.123(3) 0.066(2) 0.051(2) 0.0069(18) -0.052(2)
N2 0.0238(15) 0.0186(14) 0.203(5) -0.005(2) 0.045(2) -0.0026(12)
Zn1 0.01130(13) 0.01775(14) 0.01330(13) -0.00023(11) 0.00398(10) -0.00060(11)
O5 0.0219(10) 0.0251(10) 0.0189(9) -0.0049(8) 0.0070(8) 0.0001(8)
O6 0.0187(9) 0.0207(9) 0.0158(9) -0.0021(7) 0.0062(7) 0.0020(7)
O7 0.0320(11) 0.0285(11) 0.0178(10) -0.0026(8) -0.0004(8) 0.0029(9)
O8 0.0247(10) 0.0283(10) 0.0165(9) -0.0042(8) 0.0007(8) 0.0045(8)
N9 0.0148(10) 0.0230(11) 0.0242(12) 0.0033(9) 0.0075(9) -0.0030(9)
N12 0.0179(11) 0.0201(11) 0.0397(15) -0.0005(10) 0.0097(10) 0.0000(9)
N13 0.0192(11) 0.0230(11) 0.0232(12) -0.0006(9) 0.0057(9) 0.0004(9)
N14 0.0175(12) 0.0222(12) 0.065(2) -0.0028(12) 0.0167(12) -0.0033(10)
N15 0.0139(10) 0.0192(11) 0.0421(15) 0.0044(10) 0.0117(10) 0.0024(9)
N16 0.0217(13) 0.0193(12) 0.075(2) 0.0056(13) 0.0217(13) 0.0046(10)
C1 0.0195(13) 0.0258(15) 0.0421(18) 0.0028(13) 0.0115(13) 0.0027(12)
C2 0.0195(14) 0.0260(15) 0.054(2) -0.0017(14) 0.0143(14) -0.0009(12)
C3 0.0164(13) 0.0224(14) 0.0447(18) 0.0020(12) 0.0130(12) 0.0012(11)
C4 0.0172(12) 0.0180(12) 0.0379(16) -0.0008(11) 0.0121(12) -0.0026(10)
C5 0.0188(13) 0.0199(13) 0.0398(17) 0.0035(12) 0.0116(12) 0.0011(11)
C6 0.0178(13) 0.0198(13) 0.0432(18) 0.0023(12) 0.0114(12) -0.0002(11)
C7 0.0188(15) 0.0178(14) 0.102(3) 0.0013(17) 0.0197(17) -0.0001(12)
C8 0.0203(15) 0.0200(15) 0.098(3) -0.0012(17) 0.0254(17) 0.0022(12)
C9 0.0154(12) 0.0209(13) 0.0366(16) 0.0042(11) 0.0091(11) 0.0003(10)
C10 0.0182(14) 0.0257(15) 0.062(2) 0.0063(15) 0.0183(14) 0.0037(12)
C11 0.0247(13) 0.0241(13) 0.0164(12) -0.0004(10) 0.0085(11) -0.0018(11)
C12 0.0181(12) 0.0238(13) 0.0165(12) -0.0045(10) 0.0052(10) -0.0003(10)
C13 0.0213(13) 0.0239(13) 0.0162(12) -0.0009(10) 0.0068(10) 0.0052(11)
C14 0.0215(13) 0.0276(14) 0.0134(12) -0.0009(10) 0.0031(10) 0.0074(11)
C15 0.0147(11) 0.0219(13) 0.0154(12) -0.0025(10) 0.0029(9) 0.0009(10)
C16 0.0226(13) 0.0207(13) 0.0193(13) -0.0014(10) 0.0028(11) 0.0046(11)
C17 0.0233(14) 0.0295(15) 0.0157(12) 0.0001(11) 0.0015(11) 0.0042(12)
C18 0.0191(12) 0.0196(12) 0.0128(11) -0.0010(9) 0.0061(9) -0.0017(10)
C19 0.0173(12) 0.0199(12) 0.0170(12) -0.0020(10) 0.0052(10) 0.0019(10)
C20 0.0313(15) 0.0312(15) 0.0175(13) -0.0012(11) 0.0056(11) 0.0192(13)
C21 0.0330(16) 0.0386(17) 0.0129(12) -0.0016(11) 0.0015(11) 0.0201(14)
C22 0.0166(12) 0.0233(13) 0.0117(11) -0.0012(9) 0.0030(9) 0.0005(10)
C23 0.0329(16) 0.0262(14) 0.0178(13) -0.0032(11) 0.0012(12) 0.0144(12)
C24 0.0286(15) 0.0298(15) 0.0165(13) -0.0046(11) -0.0017(11) 0.0124(12)
Zn2 0.01275(13) 0.01909(14) 0.01396(14) 0.00116(11) 0.00401(11) -0.00009(11)
S1 0.0203(4) 0.0173(3) 0.0700(6) -0.0044(4) 0.0131(4) -0.0018(3)
O9 0.0185(9) 0.0239(10) 0.0185(9) 0.0048(7) 0.0051(7) -0.0011(8)
O10 0.0288(10) 0.0198(9) 0.0197(9) 0.0025(7) 0.0086(8) -0.0044(8)
O11 0.0248(10) 0.0288(10) 0.0175(9) 0.0043(8) -0.0002(8) -0.0043(8)
O12 0.0312(11) 0.0282(11) 0.0213(10) 0.0034(8) 0.0036(9) -0.0071(9)
N4 0.0123(10) 0.0190(11) 0.0294(12) -0.0043(9) 0.0087(9) -0.0028(8)
N5 0.0160(10) 0.0234(11) 0.0223(11) 0.0021(9) 0.0080(9) -0.0018(9)
N11 0.0136(10) 0.0182(11) 0.0305(13) 0.0024(9) 0.0093(9) 0.0003(8)
N17 0.0200(12) 0.0231(12) 0.0571(18) -0.0006(12) 0.0188(12) 0.0012(10)
N18 0.0162(10) 0.0216(11) 0.0183(11) -0.0009(9) 0.0053(8) -0.0027(9)
N19 0.0200(12) 0.0195(12) 0.0620(19) -0.0073(12) 0.0207(12) -0.0061(10)
N20 0.0188(12) 0.0191(12) 0.0499(17) 0.0002(11) 0.0100(11) -0.0014(9)
N21 0.0191(12) 0.0169(11) 0.0531(17) -0.0054(11) 0.0099(11) 0.0000(9)
C25 0.0188(13) 0.0233(14) 0.0459(19) 0.0006(13) 0.0129(13) 0.0019(11)
C26 0.0143(12) 0.0202(13) 0.0318(15) 0.0030(11) 0.0082(11) 0.0004(10)
C27 0.0128(12) 0.0212(13) 0.0274(14) 0.0021(11) 0.0065(10) -0.0006(10)
C28 0.0159(12) 0.0192(13) 0.0317(15) 0.0021(11) 0.0068(11) 0.0006(10)
C29 0.0140(12) 0.0183(12) 0.0308(15) -0.0002(11) 0.0062(11) -0.0003(10)
C30 0.0112(11) 0.0218(13) 0.0279(14) -0.0022(11) 0.0063(10) -0.0010(10)
C31 0.0149(12) 0.0175(12) 0.0375(16) -0.0030(11) 0.0106(11) -0.0012(10)
C32 0.0179(13) 0.0178(12) 0.0368(16) -0.0015(11) 0.0131(11) 0.0014(10)
C33 0.0184(13) 0.0245(14) 0.0422(18) -0.0084(12) 0.0124(12) -0.0054(11)
C34 0.0154(12) 0.0209(13) 0.0244(14) -0.0008(10) 0.0071(10) -0.0005(10)
C35 0.0204(12) 0.0205(12) 0.0168(12) 0.0020(10) 0.0060(10) 0.0004(10)
C36 0.0194(12) 0.0238(13) 0.0146(12) 0.0026(10) 0.0027(10) -0.0014(11)
C37 0.0357(17) 0.0307(15) 0.0149(13) 0.0027(11) -0.0046(12) -0.0122(13)
C38 0.0393(18) 0.0279(15) 0.0205(14) 0.0041(12) -0.0028(13) -0.0173(14)
C39 0.0240(13) 0.0239(13) 0.0156(12) 0.0029(10) 0.0011(10) -0.0047(11)
C40 0.0226(13) 0.0285(14) 0.0177(13) 0.0020(11) 0.0005(11) -0.0107(11)
C41 0.0211(13) 0.0279(14) 0.0165(12) 0.0037(10) 0.0026(10) -0.0084(11)
C42 0.0259(14) 0.0185(12) 0.0212(13) 0.0009(10) 0.0086(11) -0.0010(11)
C43 0.0238(14) 0.0252(14) 0.0194(13) 0.0049(11) 0.0051(11) -0.0042(11)
C44 0.0290(15) 0.0216(13) 0.0199(13) -0.0019(10) 0.0060(11) -0.0030(11)
C45 0.0280(14) 0.0204(13) 0.0210(13) 0.0024(10) 0.0052(11) -0.0032(11)
C46 0.0225(13) 0.0248(14) 0.0186(13) 0.0020(11) 0.0022(11) -0.0049(11)
C47 0.0294(15) 0.0291(15) 0.0203(14) -0.0001(11) 0.0020(12) -0.0120(12)
C48 0.0286(15) 0.0241(14) 0.0225(14) 0.0012(11) 0.0054(12) -0.0072(12)
Zn3 0.01251(13) 0.01928(15) 0.01891(15) 0.00082(12) 0.00638(11) 0.00177(11)
S3 0.0250(4) 0.0212(4) 0.0863(7) -0.0185(4) 0.0252(4) -0.0054(3)
O3 0.0313(11) 0.0240(10) 0.0169(9) 0.0004(8) -0.0017(8) 0.0025(9)
N3 0.0254(16) 0.0187(15) 0.211(5) -0.010(2) 0.047(2) 0.0011(12)
O13 0.0218(10) 0.0280(10) 0.0211(10) 0.0052(8) 0.0039(8) -0.0027(8)
O14 0.0795(19) 0.0440(14) 0.0309(13) 0.0150(11) 0.0320(13) 0.0264(14)
N6 0.0142(10) 0.0221(11) 0.0310(13) 0.0011(9) 0.0110(9) 0.0015(9)
N7 0.0117(10) 0.0180(10) 0.0269(12) 0.0002(9) 0.0051(9) -0.0008(8)
N22 0.0146(10) 0.0178(11) 0.0287(12) -0.0027(9) 0.0093(9) 0.0006(8)
N23 0.0171(11) 0.0238(12) 0.0504(17) -0.0116(11) 0.0124(11) 0.0017(10)
N24 0.0135(10) 0.0216(11) 0.0221(11) 0.0000(9) 0.0058(9) 0.0004(9)
N25 0.0175(11) 0.0200(12) 0.0543(17) -0.0032(11) 0.0140(11) -0.0029(9)
N26 0.0199(12) 0.0201(12) 0.067(2) -0.0078(12) 0.0196(12) -0.0047(10)
N27 0.0195(12) 0.0196(12) 0.0620(19) -0.0083(12) 0.0188(12) -0.0027(10)
C49 0.0154(13) 0.0273(15) 0.0412(18) -0.0058(13) 0.0097(12) 0.0020(11)
C50 0.0195(13) 0.0176(13) 0.055(2) -0.0046(13) 0.0201(13) -0.0036(11)
C51 0.0149(12) 0.0182(12) 0.0279(14) -0.0007(10) 0.0111(10) -0.0001(10)
C52 0.0157(12) 0.0160(12) 0.0396(17) -0.0037(11) 0.0118(11) -0.0017(10)
C53 0.0186(12) 0.0167(12) 0.0346(16) -0.0015(11) 0.0132(11) 0.0006(10)
C54 0.0131(11) 0.0183(12) 0.0253(14) -0.0018(10) 0.0073(10) -0.0006(10)
C55 0.0120(11) 0.0199(12) 0.0270(14) -0.0033(10) 0.0066(10) -0.0029(10)
C56 0.0165(12) 0.0186(12) 0.0280(14) -0.0047(10) 0.0093(11) 0.0000(10)
C57 0.0153(13) 0.0239(14) 0.0465(19) 0.0027(13) 0.0096(12) -0.0029(11)
C58 0.0157(12) 0.0193(12) 0.0260(14) -0.0001(10) 0.0069(10) 0.0010(10)
C59 0.0236(13) 0.0225(13) 0.0158(12) 0.0006(10) 0.0057(10) 0.0029(11)
C60 0.0185(12) 0.0245(13) 0.0171(12) 0.0005(10) 0.0036(10) -0.0003(11)
C61 0.0225(13) 0.0257(14) 0.0135(12) -0.0009(10) 0.0017(10) -0.0010(11)
C62 0.0240(14) 0.0225(13) 0.0201(13) 0.0005(10) 0.0032(11) -0.0020(11)
C63 0.0171(12) 0.0276(14) 0.0174(12) 0.0017(10) 0.0020(10) -0.0012(11)
C64 0.0237(14) 0.0321(15) 0.0161(13) 0.0014(11) 0.0002(11) -0.0045(12)
C65 0.0235(14) 0.0266(14) 0.0198(13) 0.0011(11) 0.0016(11) -0.0061(11)
C66 0.0311(18) 0.072(3) 0.037(2) 0.0293(19) 0.0158(15) 0.0134(18)
C67 0.0215(14) 0.054(2) 0.0273(16) 0.0176(15) 0.0080(12) 0.0016(14)
C68 0.0290(16) 0.052(2) 0.0242(15) 0.0056(14) 0.0055(13) 0.0006(15)
C69 0.0283(15) 0.0360(17) 0.0259(15) 0.0048(13) 0.0041(12) -0.0007(13)
C70 0.0193(13) 0.0332(15) 0.0199(13) 0.0063(11) 0.0021(11) -0.0003(12)
C71 0.0338(17) 0.0377(18) 0.0265(16) 0.0051(13) 0.0027(13) -0.0071(14)
C72 0.0328(17) 0.0389(18) 0.0395(19) 0.0132(15) 0.0052(15) -0.0072(15)
O4 0.0353(13) 0.0290(12) 0.0658(18) 0.0008(12) 0.0084(12) 0.0014(11)
N28 0.0356(16) 0.0333(16) 0.066(2) 0.0045(15) 0.0110(15) -0.0008(13)
C73 0.110(5) 0.052(3) 0.081(4) 0.031(3) 0.037(3) 0.011(3)
C74 0.0302(18) 0.043(2) 0.085(3) 0.005(2) 0.0232(19) -0.0028(17)
C75 0.033(2) 0.051(3) 0.166(6) 0.028(3) 0.033(3) 0.006(2)
O16 0.059(2) 0.0241(15) 0.265(6) 0.008(2) 0.089(3) -0.0018(14)
N1 0.0433(18) 0.0276(15) 0.101(3) -0.0101(17) 0.0393(19) -0.0045(14)
C76 0.062(3) 0.070(3) 0.064(3) -0.004(2) 0.031(2) -0.005(2)
C77 0.044(2) 0.032(2) 0.141(5) -0.028(3) 0.047(3) -0.0075(18)
C78 0.042(3) 0.052(3) 0.210(7) 0.045(4) 0.041(3) -0.004(2)
C79 0.063(3) 0.038(2) 0.053(2) -0.0017(17) 0.029(2) 0.0112(19)
N30 0.0427(17) 0.0258(14) 0.087(3) 0.0040(15) 0.0411(17) 0.0033(13)
O17 0.035(2) 0.028(2) 0.150(6) -0.016(3) 0.041(3) -0.009(2)
C81 0.047(7) 0.035(6) 0.119(12) -0.018(6) 0.047(8) -0.004(4)
C181 0.028(3) 0.019(3) 0.090(5) -0.001(3) 0.027(3) 0.005(2)
O1 0.036(4) 0.036(4) 0.104(7) -0.014(4) 0.016(4) -0.002(3)
C82 0.042(6) 0.040(6) 0.084(9) -0.012(6) 0.008(6) 0.004(5)
C180 0.026(5) 0.038(8) 0.052(8) -0.012(5) 0.007(5) 0.005(5)
S2 0.0217(11) 0.0212(11) 0.127(3) -0.0189(18) 0.0234(19) -0.0013(8)
S2' 0.0253(14) 0.0178(10) 0.176(4) 0.007(2) 0.040(2) 0.0013(9)
 
_geom_special_details
;
 All esds (except the esd in the dihedral angle between two l.s. planes)
 are estimated using the full covariance matrix.  The cell esds are taken
 into account individually in the estimation of esds in distances, angles
 and torsion angles; correlations between esds in cell parameters are only
 used when they are defined by crystal symmetry.  An approximate (isotropic)
 treatment of cell esds is used for estimating esds involving l.s. planes.
;
 
loop_
 _geom_bond_atom_site_label_1
 _geom_bond_atom_site_label_2
 _geom_bond_distance
 _geom_bond_site_symmetry_2
 _geom_bond_publ_flag
O2 C66 1.242(5) . ?
N2 C7 1.346(4) . ?
N2 S2' 1.638(5) . ?
N2 S2 1.670(5) . ?
Zn1 O5 1.9751(18) . ?
Zn1 O6 2.0085(17) 4_565 ?
Zn1 N13 2.071(2) 1_655 ?
Zn1 N9 2.081(2) . ?
Zn1 O8 2.3929(19) 4_565 ?
Zn1 C18 2.525(2) 4_565 ?
O5 C11 1.283(3) . ?
O6 C18 1.278(3) . ?
O7 C11 1.236(3) . ?
O8 C18 1.253(3) . ?
N9 C9 1.323(3) . ?
N9 C10 1.352(4) . ?
N12 C1 1.335(4) . ?
N12 N14 1.360(3) . ?
N12 C3 1.424(3) . ?
N13 C1 1.336(4) . ?
N13 C2 1.356(4) . ?
N14 C2 1.311(4) . ?
N15 C9 1.337(3) . ?
N15 N16 1.366(3) . ?
N15 C6 1.421(3) . ?
N16 C10 1.322(4) . ?
C1 H1 0.9500 . ?
C2 H2 0.9500 . ?
C3 C4 1.364(4) . ?
C3 C8 1.420(4) . ?
C4 C5 1.422(4) . ?
C4 H4 0.9500 . ?
C5 C6 1.366(4) . ?
C5 H5 0.9500 . ?
C6 C7 1.418(4) . ?
C7 C8 1.443(4) . ?
C8 N3 1.341(4) . ?
C9 H9 0.9500 . ?
C10 H10 0.9500 . ?
C11 C12 1.503(4) . ?
C12 C17 1.385(4) . ?
C12 C13 1.391(4) . ?
C13 C14 1.385(4) . ?
C13 H13 0.9500 . ?
C14 C15 1.394(4) . ?
C14 H14 0.9500 . ?
C15 C16 1.407(3) . ?
C15 C22 1.488(3) . ?
C16 C17 1.387(4) . ?
C16 H16 0.9500 . ?
C17 H17 0.9500 . ?
C18 C19 1.493(3) . ?
C19 C20 1.377(4) . ?
C19 C24 1.383(4) . ?
C20 C21 1.387(4) . ?
C20 H20 0.9500 . ?
C21 C22 1.394(4) . ?
C21 H21 0.9500 . ?
C22 C23 1.394(4) . ?
C23 C24 1.386(4) . ?
C23 H23 0.9500 . ?
C24 H24 0.9500 . ?
Zn2 O9 1.9993(18) . ?
Zn2 O10 2.0322(19) 4_575 ?
Zn2 N18 2.071(2) . ?
Zn2 N5 2.100(2) 1_655 ?
Zn2 O12 2.396(2) 4_575 ?
Zn2 O11 2.409(2) . ?
Zn2 C35 2.528(3) . ?
Zn2 C42 2.544(3) 4_575 ?
S1 N21 1.613(2) . ?
S1 N20 1.613(3) . ?
O9 C35 1.274(3) . ?
O10 C42 1.270(3) . ?
O11 C35 1.255(3) . ?
O12 C42 1.253(3) . ?
N4 C34 1.335(3) . ?
N4 N19 1.373(3) . ?
N4 C30 1.423(3) . ?
N5 C26 1.324(3) . ?
N5 C25 1.361(4) . ?
N11 C26 1.343(3) . ?
N11 N17 1.370(3) . ?
N11 C27 1.423(3) . ?
N17 C25 1.315(4) . ?
N18 C34 1.327(3) . ?
N18 C33 1.370(4) . ?
N19 C33 1.308(4) . ?
N20 C28 1.342(3) . ?
N21 C29 1.349(3) . ?
C25 H25 0.9500 . ?
C26 H26 0.9500 . ?
C27 C32 1.367(4) . ?
C27 C28 1.426(4) . ?
C28 C29 1.438(4) . ?
C29 C30 1.419(4) . ?
C30 C31 1.368(4) . ?
C31 C32 1.421(4) . ?
C31 H31 0.9500 . ?
C32 H32 0.9500 . ?
C33 H33 0.9500 . ?
C34 H34 0.9500 . ?
C35 C36 1.494(4) . ?
C36 C37 1.385(4) . ?
C36 C41 1.394(4) . ?
C37 C38 1.379(4) . ?
C37 H37 0.9500 . ?
C38 C39 1.403(4) . ?
C38 H38 0.9500 . ?
C39 C40 1.397(4) . ?
C39 C46 1.483(4) . ?
C40 C41 1.388(4) . ?
C40 H40 0.9500 . ?
C41 H41 0.9500 . ?
C42 C43 1.490(4) . ?
C43 C48 1.373(4) . ?
C43 C44 1.390(4) . ?
C44 C45 1.386(4) . ?
C44 H44 0.9500 . ?
C45 C46 1.401(4) . ?
C45 H45 0.9500 . ?
C46 C47 1.389(4) . ?
C47 C48 1.387(4) . ?
C47 H47 0.9500 . ?
C48 H48 0.9500 . ?
Zn3 O13 1.9756(19) . ?
Zn3 O14 2.004(2) 4_565 ?
Zn3 N24 2.033(2) . ?
Zn3 N6 2.078(2) 1_655 ?
Zn3 C66 2.581(3) 4_565 ?
S3 N27 1.616(2) . ?
S3 N26 1.616(3) . ?
O3 C59 1.250(3) . ?
N3 S2 1.644(5) . ?
N3 S2' 1.661(5) . ?
O13 C59 1.279(3) . ?
O14 C66 1.253(5) . ?
N6 C50 1.324(3) . ?
N6 C49 1.357(4) . ?
N7 C58 1.341(3) . ?
N7 N25 1.373(3) . ?
N7 C54 1.416(3) . ?
N22 C50 1.333(3) . ?
N22 N23 1.363(3) . ?
N22 C51 1.423(3) . ?
N23 C49 1.314(3) . ?
N24 C58 1.330(3) . ?
N24 C57 1.365(4) . ?
N25 C57 1.308(4) . ?
N26 C52 1.350(3) . ?
N27 C53 1.349(3) . ?
C49 H49 0.9500 . ?
C50 H50 0.9500 . ?
C51 C56 1.360(4) . ?
C51 C52 1.419(4) . ?
C52 C53 1.436(4) . ?
C53 C54 1.420(4) . ?
C54 C55 1.366(4) . ?
C55 C56 1.413(3) . ?
C55 H55 0.9500 . ?
C56 H56 0.9500 . ?
C57 H57 0.9500 . ?
C58 H58 0.9500 . ?
C59 C60 1.499(4) . ?
C60 C61 1.389(4) . ?
C60 C65 1.400(4) . ?
C61 C62 1.387(4) . ?
C61 H61 0.9500 . ?
C62 C63 1.402(4) . ?
C62 H62 0.9500 . ?
C63 C64 1.401(4) . ?
C63 C70 1.487(4) . ?
C64 C65 1.384(4) . ?
C64 H64 0.9500 . ?
C65 H65 0.9500 . ?
C66 C67 1.503(4) . ?
C67 C68 1.380(5) . ?
C67 C72 1.397(5) . ?
C68 C69 1.381(4) . ?
C68 H68 0.9500 . ?
C69 C70 1.381(4) . ?
C69 H69 0.9500 . ?
C70 C71 1.413(4) . ?
C71 C72 1.390(4) . ?
C71 H71 0.9500 . ?
C72 H72 0.9500 . ?
O4 C74 1.223(4) . ?
N28 C74 1.294(5) . ?
N28 C75 1.456(5) . ?
N28 C73 1.456(5) . ?
C73 H73A 0.9800 . ?
C73 H73B 0.9800 . ?
C73 H73C 0.9800 . ?
C74 H74 0.9500 . ?
C75 H75A 0.9800 . ?
C75 H75B 0.9800 . ?
C75 H75C 0.9800 . ?
O16 C77 1.227(6) . ?
N1 C77 1.335(5) . ?
N1 C78 1.440(6) . ?
N1 C76 1.453(5) . ?
C76 H76A 0.9800 . ?
C76 H76B 0.9800 . ?
C76 H76C 0.9800 . ?
C77 H77 0.9500 . ?
C78 H78A 0.9800 . ?
C78 H78B 0.9800 . ?
C78 H78C 0.9800 . ?
C79 N30 1.448(5) . ?
C79 H79A 0.9800 . ?
C79 H79B 0.9800 . ?
C79 H79C 0.9800 . ?
N30 C181 1.286(6) . ?
N30 C81 1.402(14) . ?
N30 C180 1.489(18) . ?
N30 C82 1.495(11) . ?
O17 C181 1.211(7) . ?
C81 H81A 0.9800 . ?
C81 H81B 0.9800 . ?
C81 H81C 0.9800 . ?
C181 H181 0.9500 . ?
O1 C82 1.215(12) . ?
C82 H82 0.9500 . ?
C180 H18A 0.9800 . ?
C180 H18B 0.9800 . ?
C180 H18C 0.9800 . ?
 
loop_
 _geom_angle_atom_site_label_1
 _geom_angle_atom_site_label_2
 _geom_angle_atom_site_label_3
 _geom_angle
 _geom_angle_site_symmetry_1
 _geom_angle_site_symmetry_3
 _geom_angle_publ_flag
C7 N2 S2' 105.6(3) . . ?
C7 N2 S2 105.5(3) . . ?
O5 Zn1 O6 141.16(8) . 4_565 ?
O5 Zn1 N13 100.47(8) . 1_655 ?
O6 Zn1 N13 106.75(8) 4_565 1_655 ?
O5 Zn1 N9 100.83(9) . . ?
O6 Zn1 N9 95.98(8) 4_565 . ?
N13 Zn1 N9 108.96(9) 1_655 . ?
O5 Zn1 O8 95.44(7) . 4_565 ?
O6 Zn1 O8 59.43(7) 4_565 4_565 ?
N13 Zn1 O8 87.37(8) 1_655 4_565 ?
N9 Zn1 O8 154.18(8) . 4_565 ?
O5 Zn1 C18 120.15(8) . 4_565 ?
O6 Zn1 C18 30.08(7) 4_565 4_565 ?
N13 Zn1 C18 97.51(9) 1_655 4_565 ?
N9 Zn1 C18 125.76(8) . 4_565 ?
O8 Zn1 C18 29.35(7) 4_565 4_565 ?
C11 O5 Zn1 104.17(16) . . ?
C18 O6 Zn1 97.95(15) . 4_566 ?
C18 O8 Zn1 81.19(15) . 4_566 ?
C9 N9 C10 103.5(2) . . ?
C9 N9 Zn1 122.01(19) . . ?
C10 N9 Zn1 134.40(19) . . ?
C1 N12 N14 110.4(2) . . ?
C1 N12 C3 130.5(2) . . ?
N14 N12 C3 119.0(2) . . ?
C1 N13 C2 102.8(2) . . ?
C1 N13 Zn1 121.72(19) . 1_455 ?
C2 N13 Zn1 135.3(2) . 1_455 ?
C2 N14 N12 102.3(2) . . ?
C9 N15 N16 110.1(2) . . ?
C9 N15 C6 131.7(2) . . ?
N16 N15 C6 118.2(2) . . ?
C10 N16 N15 102.1(2) . . ?
N12 C1 N13 109.3(3) . . ?
N12 C1 H1 125.3 . . ?
N13 C1 H1 125.3 . . ?
N14 C2 N13 115.2(3) . . ?
N14 C2 H2 122.4 . . ?
N13 C2 H2 122.4 . . ?
C4 C3 C8 118.9(3) . . ?
C4 C3 N12 120.1(3) . . ?
C8 C3 N12 121.0(3) . . ?
C3 C4 C5 121.0(3) . . ?
C3 C4 H4 119.5 . . ?
C5 C4 H4 119.5 . . ?
C6 C5 C4 122.3(3) . . ?
C6 C5 H5 118.8 . . ?
C4 C5 H5 118.8 . . ?
C5 C6 C7 118.1(3) . . ?
C5 C6 N15 121.1(3) . . ?
C7 C6 N15 120.7(3) . . ?
N2 C7 C6 127.1(3) . . ?
N2 C7 C8 113.0(3) . . ?
C6 C7 C8 119.9(3) . . ?
N3 C8 C3 127.2(3) . . ?
N3 C8 C7 113.0(3) . . ?
C3 C8 C7 119.8(3) . . ?
N9 C9 N15 109.7(2) . . ?
N9 C9 H9 125.2 . . ?
N15 C9 H9 125.2 . . ?
N16 C10 N9 114.7(3) . . ?
N16 C10 H10 122.7 . . ?
N9 C10 H10 122.7 . . ?
O7 C11 O5 123.1(2) . . ?
O7 C11 C12 120.3(3) . . ?
O5 C11 C12 116.6(2) . . ?
C17 C12 C13 118.9(2) . . ?
C17 C12 C11 119.7(2) . . ?
C13 C12 C11 121.4(2) . . ?
C14 C13 C12 120.4(2) . . ?
C14 C13 H13 119.8 . . ?
C12 C13 H13 119.8 . . ?
C13 C14 C15 121.7(2) . . ?
C13 C14 H14 119.2 . . ?
C15 C14 H14 119.2 . . ?
C14 C15 C16 117.1(2) . . ?
C14 C15 C22 121.4(2) . . ?
C16 C15 C22 121.6(2) . . ?
C17 C16 C15 121.2(3) . . ?
C17 C16 H16 119.4 . . ?
C15 C16 H16 119.4 . . ?
C12 C17 C16 120.6(3) . . ?
C12 C17 H17 119.7 . . ?
C16 C17 H17 119.7 . . ?
O8 C18 O6 121.4(2) . . ?
O8 C18 C19 120.3(2) . . ?
O6 C18 C19 118.3(2) . . ?
O8 C18 Zn1 69.45(14) . 4_566 ?
O6 C18 Zn1 51.97(12) . 4_566 ?
C19 C18 Zn1 170.14(19) . 4_566 ?
C20 C19 C24 118.1(2) . . ?
C20 C19 C18 121.9(2) . . ?
C24 C19 C18 119.9(2) . . ?
C19 C20 C21 120.8(3) . . ?
C19 C20 H20 119.6 . . ?
C21 C20 H20 119.6 . . ?
C20 C21 C22 121.4(3) . . ?
C20 C21 H21 119.3 . . ?
C22 C21 H21 119.3 . . ?
C21 C22 C23 117.4(2) . . ?
C21 C22 C15 121.3(2) . . ?
C23 C22 C15 121.3(2) . . ?
C24 C23 C22 120.5(3) . . ?
C24 C23 H23 119.8 . . ?
C22 C23 H23 119.8 . . ?
C19 C24 C23 121.6(3) . . ?
C19 C24 H24 119.2 . . ?
C23 C24 H24 119.2 . . ?
O9 Zn2 O10 145.46(8) . 4_575 ?
O9 Zn2 N18 105.97(8) . . ?
O10 Zn2 N18 94.72(8) 4_575 . ?
O9 Zn2 N5 96.97(8) . 1_655 ?
O10 Zn2 N5 102.21(8) 4_575 1_655 ?
N18 Zn2 N5 108.80(9) . 1_655 ?
O9 Zn2 O12 94.01(7) . 4_575 ?
O10 Zn2 O12 58.81(7) 4_575 4_575 ?
N18 Zn2 O12 151.91(8) . 4_575 ?
N5 Zn2 O12 87.62(8) 1_655 4_575 ?
O9 Zn2 O11 59.22(7) . . ?
O10 Zn2 O11 94.79(7) 4_575 . ?
N18 Zn2 O11 88.59(8) . . ?
N5 Zn2 O11 154.29(8) 1_655 . ?
O12 Zn2 O11 84.85(7) 4_575 . ?
O9 Zn2 C35 29.89(8) . . ?
O10 Zn2 C35 121.01(8) 4_575 . ?
N18 Zn2 C35 98.61(9) . . ?
N5 Zn2 C35 126.18(9) 1_655 . ?
O12 Zn2 C35 88.88(8) 4_575 . ?
O11 Zn2 C35 29.34(7) . . ?
O9 Zn2 C42 120.68(8) . 4_575 ?
O10 Zn2 C42 29.62(8) 4_575 4_575 ?
N18 Zn2 C42 123.83(9) . 4_575 ?
N5 Zn2 C42 95.50(9) 1_655 4_575 ?
O12 Zn2 C42 29.19(7) 4_575 4_575 ?
O11 Zn2 C42 89.81(8) . 4_575 ?
C35 Zn2 C42 106.44(9) . 4_575 ?
N21 S1 N20 100.86(12) . . ?
C35 O9 Zn2 98.67(15) . . ?
C42 O10 Zn2 98.12(16) . 4_576 ?
C35 O11 Zn2 80.56(15) . . ?
C42 O12 Zn2 81.96(16) . 4_576 ?
C34 N4 N19 110.1(2) . . ?
C34 N4 C30 131.3(2) . . ?
N19 N4 C30 118.6(2) . . ?
C26 N5 C25 103.8(2) . . ?
C26 N5 Zn2 121.92(19) . 1_455 ?
C25 N5 Zn2 134.12(19) . 1_455 ?
C26 N11 N17 109.9(2) . . ?
C26 N11 C27 131.1(2) . . ?
N17 N11 C27 119.0(2) . . ?
C25 N17 N11 102.6(2) . . ?
C34 N18 C33 103.2(2) . . ?
C34 N18 Zn2 121.21(18) . . ?
C33 N18 Zn2 135.30(18) . . ?
C33 N19 N4 102.5(2) . . ?
C28 N20 S1 106.63(19) . . ?
C29 N21 S1 106.66(19) . . ?
N17 C25 N5 114.3(3) . . ?
N17 C25 H25 122.8 . . ?
N5 C25 H25 122.8 . . ?
N5 C26 N11 109.4(2) . . ?
N5 C26 H26 125.3 . . ?
N11 C26 H26 125.3 . . ?
C32 C27 N11 120.4(2) . . ?
C32 C27 C28 118.7(2) . . ?
N11 C27 C28 120.9(2) . . ?
N20 C28 C27 127.5(3) . . ?
N20 C28 C29 113.2(2) . . ?
C27 C28 C29 119.3(2) . . ?
N21 C29 C30 127.4(2) . . ?
N21 C29 C28 112.6(2) . . ?
C30 C29 C28 120.0(2) . . ?
C31 C30 C29 119.2(2) . . ?
C31 C30 N4 119.9(2) . . ?
C29 C30 N4 120.9(2) . . ?
C30 C31 C32 120.8(2) . . ?
C30 C31 H31 119.6 . . ?
C32 C31 H31 119.6 . . ?
C27 C32 C31 122.0(2) . . ?
C27 C32 H32 119.0 . . ?
C31 C32 H32 119.0 . . ?
N19 C33 N18 114.5(3) . . ?
N19 C33 H33 122.7 . . ?
N18 C33 H33 122.7 . . ?
N18 C34 N4 109.6(2) . . ?
N18 C34 H34 125.2 . . ?
N4 C34 H34 125.2 . . ?
O11 C35 O9 121.5(2) . . ?
O11 C35 C36 119.8(2) . . ?
O9 C35 C36 118.6(2) . . ?
O11 C35 Zn2 70.10(14) . . ?
O9 C35 Zn2 51.44(12) . . ?
C36 C35 Zn2 170.00(19) . . ?
C37 C36 C41 118.8(2) . . ?
C37 C36 C35 120.7(2) . . ?
C41 C36 C35 120.5(2) . . ?
C38 C37 C36 121.1(3) . . ?
C38 C37 H37 119.4 . . ?
C36 C37 H37 119.4 . . ?
C37 C38 C39 120.7(3) . . ?
C37 C38 H38 119.6 . . ?
C39 C38 H38 119.6 . . ?
C40 C39 C38 117.7(2) . . ?
C40 C39 C46 120.6(2) . . ?
C38 C39 C46 121.7(3) . . ?
C41 C40 C39 121.2(2) . . ?
C41 C40 H40 119.4 . . ?
C39 C40 H40 119.4 . . ?
C40 C41 C36 120.1(3) . . ?
C40 C41 H41 119.9 . . ?
C36 C41 H41 119.9 . . ?
O12 C42 O10 121.1(2) . . ?
O12 C42 C43 120.2(2) . . ?
O10 C42 C43 118.7(2) . . ?
O12 C42 Zn2 68.85(15) . 4_576 ?
O10 C42 Zn2 52.26(13) . 4_576 ?
C43 C42 Zn2 170.8(2) . 4_576 ?
C48 C43 C44 118.8(3) . . ?
C48 C43 C42 121.7(3) . . ?
C44 C43 C42 119.4(2) . . ?
C45 C44 C43 120.4(3) . . ?
C45 C44 H44 119.8 . . ?
C43 C44 H44 119.8 . . ?
C44 C45 C46 121.2(3) . . ?
C44 C45 H45 119.4 . . ?
C46 C45 H45 119.4 . . ?
C47 C46 C45 117.1(3) . . ?
C47 C46 C39 122.5(3) . . ?
C45 C46 C39 120.3(2) . . ?
C48 C47 C46 121.5(3) . . ?
C48 C47 H47 119.2 . . ?
C46 C47 H47 119.2 . . ?
C43 C48 C47 120.7(3) . . ?
C43 C48 H48 119.7 . . ?
C47 C48 H48 119.7 . . ?
O13 Zn3 O14 108.53(10) . 4_565 ?
O13 Zn3 N24 101.65(9) . . ?
O14 Zn3 N24 135.04(11) 4_565 . ?
O13 Zn3 N6 100.07(9) . 1_655 ?
O14 Zn3 N6 95.76(10) 4_565 1_655 ?
N24 Zn3 N6 111.07(9) . 1_655 ?
O13 Zn3 C66 135.97(12) . 4_565 ?
O14 Zn3 C66 28.31(12) 4_565 4_565 ?
N24 Zn3 C66 111.03(11) . 4_565 ?
N6 Zn3 C66 94.96(10) 1_655 4_565 ?
N27 S3 N26 100.91(13) . . ?
C8 N3 S2 106.5(3) . . ?
C8 N3 S2' 105.1(3) . . ?
C59 O13 Zn3 105.88(16) . . ?
C66 O14 Zn3 102.4(2) . 4_566 ?
C50 N6 C49 103.3(2) . . ?
C50 N6 Zn3 120.59(19) . 1_455 ?
C49 N6 Zn3 136.03(19) . 1_455 ?
C58 N7 N25 110.1(2) . . ?
C58 N7 C54 130.8(2) . . ?
N25 N7 C54 119.1(2) . . ?
C50 N22 N23 109.6(2) . . ?
C50 N22 C51 131.1(2) . . ?
N23 N22 C51 119.3(2) . . ?
C49 N23 N22 102.8(2) . . ?
C58 N24 C57 103.9(2) . . ?
C58 N24 Zn3 123.95(18) . . ?
C57 N24 Zn3 132.13(18) . . ?
C57 N25 N7 102.7(2) . . ?
C52 N26 S3 106.46(19) . . ?
C53 N27 S3 106.54(19) . . ?
N23 C49 N6 114.3(3) . . ?
N23 C49 H49 122.8 . . ?
N6 C49 H49 122.8 . . ?
N6 C50 N22 110.0(2) . . ?
N6 C50 H50 125.0 . . ?
N22 C50 H50 125.0 . . ?
C56 C51 C52 118.6(2) . . ?
C56 C51 N22 119.7(2) . . ?
C52 C51 N22 121.6(2) . . ?
N26 C52 C51 127.1(2) . . ?
N26 C52 C53 113.1(2) . . ?
C51 C52 C53 119.8(2) . . ?
N27 C53 C54 127.2(3) . . ?
N27 C53 C52 113.0(2) . . ?
C54 C53 C52 119.8(2) . . ?
C55 C54 N7 120.1(2) . . ?
C55 C54 C53 118.1(2) . . ?
N7 C54 C53 121.7(2) . . ?
C54 C55 C56 122.0(2) . . ?
C54 C55 H55 119.0 . . ?
C56 C55 H55 119.0 . . ?
C51 C56 C55 121.5(2) . . ?
C51 C56 H56 119.2 . . ?
C55 C56 H56 119.2 . . ?
N25 C57 N24 114.3(3) . . ?
N25 C57 H57 122.8 . . ?
N24 C57 H57 122.8 . . ?
N24 C58 N7 109.0(2) . . ?
N24 C58 H58 125.5 . . ?
N7 C58 H58 125.5 . . ?
O3 C59 O13 122.5(2) . . ?
O3 C59 C60 120.1(3) . . ?
O13 C59 C60 117.4(2) . . ?
C61 C60 C65 118.9(2) . . ?
C61 C60 C59 120.2(2) . . ?
C65 C60 C59 120.9(2) . . ?
C62 C61 C60 121.1(2) . . ?
C62 C61 H61 119.4 . . ?
C60 C61 H61 119.4 . . ?
C61 C62 C63 120.1(3) . . ?
C61 C62 H62 120.0 . . ?
C63 C62 H62 120.0 . . ?
C64 C63 C62 118.7(2) . . ?
C64 C63 C70 120.8(2) . . ?
C62 C63 C70 120.5(3) . . ?
C65 C64 C63 120.8(3) . . ?
C65 C64 H64 119.6 . . ?
C63 C64 H64 119.6 . . ?
C64 C65 C60 120.3(3) . . ?
C64 C65 H65 119.8 . . ?
C60 C65 H65 119.8 . . ?
O2 C66 O14 122.0(3) . . ?
O2 C66 C67 120.4(4) . . ?
O14 C66 C67 117.6(4) . . ?
O2 C66 Zn3 72.7(2) . 4_566 ?
O14 C66 Zn3 49.34(17) . 4_566 ?
C67 C66 Zn3 166.9(3) . 4_566 ?
C68 C67 C72 119.1(3) . . ?
C68 C67 C66 119.8(3) . . ?
C72 C67 C66 121.0(3) . . ?
C67 C68 C69 121.0(3) . . ?
C67 C68 H68 119.5 . . ?
C69 C68 H68 119.5 . . ?
C70 C69 C68 121.0(3) . . ?
C70 C69 H69 119.5 . . ?
C68 C69 H69 119.5 . . ?
C69 C70 C71 118.3(3) . . ?
C69 C70 C63 120.7(3) . . ?
C71 C70 C63 121.0(3) . . ?
C72 C71 C70 120.5(3) . . ?
C72 C71 H71 119.8 . . ?
C70 C71 H71 119.8 . . ?
C71 C72 C67 120.0(3) . . ?
C71 C72 H72 120.0 . . ?
C67 C72 H72 120.0 . . ?
C74 N28 C75 118.1(3) . . ?
C74 N28 C73 123.5(4) . . ?
C75 N28 C73 118.4(4) . . ?
N28 C73 H73A 109.5 . . ?
N28 C73 H73B 109.5 . . ?
H73A C73 H73B 109.5 . . ?
N28 C73 H73C 109.5 . . ?
H73A C73 H73C 109.5 . . ?
H73B C73 H73C 109.5 . . ?
O4 C74 N28 127.7(4) . . ?
O4 C74 H74 116.2 . . ?
N28 C74 H74 116.2 . . ?
N28 C75 H75A 109.5 . . ?
N28 C75 H75B 109.5 . . ?
H75A C75 H75B 109.5 . . ?
N28 C75 H75C 109.5 . . ?
H75A C75 H75C 109.5 . . ?
H75B C75 H75C 109.5 . . ?
C77 N1 C78 120.1(4) . . ?
C77 N1 C76 122.8(4) . . ?
C78 N1 C76 117.1(3) . . ?
N1 C76 H76A 109.5 . . ?
N1 C76 H76B 109.5 . . ?
H76A C76 H76B 109.5 . . ?
N1 C76 H76C 109.5 . . ?
H76A C76 H76C 109.5 . . ?
H76B C76 H76C 109.5 . . ?
O16 C77 N1 124.6(5) . . ?
O16 C77 H77 117.7 . . ?
N1 C77 H77 117.7 . . ?
N1 C78 H78A 109.5 . . ?
N1 C78 H78B 109.5 . . ?
H78A C78 H78B 109.5 . . ?
N1 C78 H78C 109.5 . . ?
H78A C78 H78C 109.5 . . ?
H78B C78 H78C 109.5 . . ?
N30 C79 H79A 109.5 . . ?
N30 C79 H79B 109.5 . . ?
H79A C79 H79B 109.5 . . ?
N30 C79 H79C 109.5 . . ?
H79A C79 H79C 109.5 . . ?
H79B C79 H79C 109.5 . . ?
C181 N30 C81 124.7(6) . . ?
C181 N30 C79 114.6(4) . . ?
C81 N30 C79 119.6(6) . . ?
C79 N30 C180 122.2(8) . . ?
C79 N30 C82 125.8(5) . . ?
C180 N30 C82 110.6(8) . . ?
N30 C81 H81A 109.5 . . ?
N30 C81 H81B 109.5 . . ?
H81A C81 H81B 109.5 . . ?
N30 C81 H81C 109.5 . . ?
H81A C81 H81C 109.5 . . ?
H81B C81 H81C 109.5 . . ?
O17 C181 N30 123.4(6) . . ?
O17 C181 H181 118.3 . . ?
N30 C181 H181 118.3 . . ?
O1 C82 N30 126.7(9) . . ?
O1 C82 H82 116.7 . . ?
N30 C82 H82 116.7 . . ?
N30 C180 H18A 109.5 . . ?
N30 C180 H18B 109.5 . . ?
H18A C180 H18B 109.5 . . ?
N30 C180 H18C 109.5 . . ?
H18A C180 H18C 109.5 . . ?
H18B C180 H18C 109.5 . . ?
N3 S2 N2 97.5(2) . . ?
N2 S2' N3 98.1(2) . . ?
 
_refine_diff_density_max    1.388
_refine_diff_density_min   -0.695
_refine_diff_density_rms    0.090

_shelx_res_file
;
TITL pvl632_a.res in P2(1)/c
    pvl632_a_sq.res
    created by SHELXL-2018/3 at 23:22:03 on 09-Nov-2021
REM Old TITL pvl632 in P2(1)/c
REM SHELXT solution in P2(1)/c: R1 0.198, Rweak 0.005, Alpha 0.044
REM <I/s>   0.826 for  423 systematic absences,  Orientation as input
REM Formula found by SHELXT:  C98 N17 O13 S2 Zn3
CELL  0.71073  13.3256  25.4765  25.8209   90.000  104.918   90.000
ZERR   79.000   0.0003   0.0006   0.0007    0.000    0.001    0.000
LATT  1
SYMM -X, 1/2+Y, 1/2-Z
SFAC C H N O S ZN
UNIT 324 247.2 108 60 12 12
LIST 4
REM LIST 4
REM LIST 4
REM LIST 4
TEMP -123.150
SIZE 0.098 0.107 0.133
L.S. 5 0   49
BOND $H
OMIT 0 2 0
OMIT 0 0 2
OMIT -1 1 1
OMIT 0 2 1
FMAP 2
PLAN 20
ABIN
ACTA
WGHT    0.048000    9.939300
FVAR       0.08195
O2    4    0.814065    0.082876    1.031292    11.00000    0.08036    0.12315 =
         0.06564    0.05136    0.00689   -0.05221
N2    3    0.801829    0.125813    0.436166    11.00000    0.02384    0.01858 =
         0.20343   -0.00534    0.04546   -0.00259
ZN1   6    1.203993    0.094002    0.425509    11.00000    0.01130    0.01775 =
         0.01330   -0.00023    0.00398   -0.00060
O5    4    1.244256    0.122421    0.499135    11.00000    0.02191    0.02511 =
         0.01895   -0.00486    0.00701    0.00010
O6    4    1.146444    0.383156    0.849166    11.00000    0.01868    0.02066 =
         0.01579   -0.00205    0.00621    0.00199
O7    4    1.108203    0.170580    0.458808    11.00000    0.03200    0.02853 =
         0.01784   -0.00260   -0.00037    0.00293
O8    4    1.288855    0.339092    0.887394    11.00000    0.02468    0.02830 =
         0.01655   -0.00415    0.00073    0.00455
N9    3    1.078304    0.047057    0.429306    11.00000    0.01484    0.02304 =
         0.02417    0.00333    0.00753   -0.00298
N12   3    0.490840    0.027588    0.428275    11.00000    0.01787    0.02007 =
         0.03969   -0.00050    0.00974    0.00001
N13   3    0.330566    0.046398    0.426726    11.00000    0.01919    0.02299 =
         0.02322   -0.00065    0.00571    0.00039
N14   3    0.447346   -0.019089    0.435962    11.00000    0.01747    0.02224 =
         0.06489   -0.00285    0.01672   -0.00327
N15   3    0.919168    0.028463    0.429589    11.00000    0.01392    0.01918 =
         0.04212    0.00439    0.01165    0.00238
N16   3    0.966926   -0.019093    0.430526    11.00000    0.02168    0.01935 =
         0.07458    0.00560    0.02174    0.00461
C1    1    0.421111    0.066203    0.422729    11.00000    0.01952    0.02585 =
         0.04215    0.00277    0.01149    0.00266
AFIX  43
H1    2    0.433881    0.102121    0.416862    11.00000   -1.20000
AFIX   0
C2    1    0.351812   -0.005483    0.434632    11.00000    0.01954    0.02600 =
         0.05440   -0.00166    0.01434   -0.00088
AFIX  43
H2    2    0.301139   -0.030187    0.438899    11.00000   -1.20000
AFIX   0
C3    1    0.597454    0.028911    0.427877    11.00000    0.01640    0.02236 =
         0.04469    0.00203    0.01301    0.00115
C4    1    0.649670   -0.016699    0.425459    11.00000    0.01719    0.01796 =
         0.03792   -0.00084    0.01207   -0.00263
AFIX  43
H4    2    0.613860   -0.049217    0.423008    11.00000   -1.20000
AFIX   0
C5    1    0.756929   -0.016300    0.426550    11.00000    0.01885    0.01990 =
         0.03975    0.00355    0.01161    0.00114
AFIX  43
H5    2    0.791337   -0.048807    0.425598    11.00000   -1.20000
AFIX   0
C6    1    0.812200    0.029192    0.428920    11.00000    0.01785    0.01976 =
         0.04320    0.00227    0.01141   -0.00021
C7    1    0.760449    0.077313    0.431892    11.00000    0.01875    0.01784 =
         0.10167    0.00133    0.01971   -0.00010
C8    1    0.651871    0.077223    0.431280    11.00000    0.02029    0.02001 =
         0.09779   -0.00121    0.02542    0.00220
C9    1    0.986519    0.067180    0.428784    11.00000    0.01544    0.02092 =
         0.03665    0.00424    0.00907    0.00034
AFIX  43
H9    2    0.970842    0.103595    0.427962    11.00000   -1.20000
AFIX   0
C10   1    1.062519   -0.005319    0.430423    11.00000    0.01825    0.02574 =
         0.06231    0.00629    0.01829    0.00371
AFIX  43
H10   2    1.115879   -0.030232    0.431081    11.00000   -1.20000
AFIX   0
C11   1    1.179658    0.159901    0.498459    11.00000    0.02466    0.02414 =
         0.01642   -0.00038    0.00854   -0.00182
C12   1    1.192673    0.190356    0.549631    11.00000    0.01814    0.02384 =
         0.01651   -0.00454    0.00519   -0.00032
C13   1    1.259681    0.173417    0.597340    11.00000    0.02131    0.02395 =
         0.01618   -0.00094    0.00683    0.00519
AFIX  43
H13   2    1.302819    0.143734    0.597313    11.00000   -1.20000
AFIX   0
C14   1    1.263899    0.199554    0.644878    11.00000    0.02153    0.02762 =
         0.01337   -0.00085    0.00315    0.00737
AFIX  43
H14   2    1.310426    0.187504    0.677019    11.00000   -1.20000
AFIX   0
C15   1    1.201578    0.243112    0.646756    11.00000    0.01471    0.02188 =
         0.01541   -0.00254    0.00292    0.00092
C16   1    1.138863    0.261502    0.597679    11.00000    0.02256    0.02073 =
         0.01932   -0.00143    0.00280    0.00457
AFIX  43
H16   2    1.098443    0.292304    0.597176    11.00000   -1.20000
AFIX   0
C17   1    1.134940    0.235495    0.550000    11.00000    0.02328    0.02948 =
         0.01572    0.00006    0.00152    0.00415
AFIX  43
H17   2    1.092285    0.248761    0.517317    11.00000   -1.20000
AFIX   0
C18   1    1.215713    0.349048    0.847230    11.00000    0.01908    0.01961 =
         0.01282   -0.00103    0.00606   -0.00166
C19   1    1.208123    0.321252    0.795453    11.00000    0.01730    0.01994 =
         0.01704   -0.00205    0.00521    0.00193
C20   1    1.143042    0.338322    0.748011    11.00000    0.03132    0.03120 =
         0.01746   -0.00121    0.00563    0.01921
AFIX  43
H20   2    1.100295    0.368172    0.747971    11.00000   -1.20000
AFIX   0
C21   1    1.139136    0.312454    0.700258    11.00000    0.03297    0.03862 =
         0.01295   -0.00158    0.00148    0.02010
AFIX  43
H21   2    1.092349    0.324404    0.668153    11.00000   -1.20000
AFIX   0
C22   1    1.202403    0.269302    0.698383    11.00000    0.01665    0.02328 =
         0.01168   -0.00115    0.00303    0.00054
C23   1    1.264841    0.250941    0.746899    11.00000    0.03292    0.02621 =
         0.01775   -0.00318    0.00123    0.01438
AFIX  43
H23   2    1.306649    0.220653    0.747361    11.00000   -1.20000
AFIX   0
C24   1    1.266380    0.276533    0.794445    11.00000    0.02862    0.02985 =
         0.01652   -0.00463   -0.00173    0.01236
AFIX  43
H24   2    1.308491    0.263025    0.827151    11.00000   -1.20000
AFIX   0
ZN2   6    0.456357    0.903520    0.282991    11.00000    0.01275    0.01909 =
         0.01396    0.00116    0.00401   -0.00009
S1    5   -0.054398    0.833115    0.257856    11.00000    0.02034    0.01732 =
         0.07005   -0.00440    0.01311   -0.00181
O9    4    0.513006    0.876200    0.357382    11.00000    0.01846    0.02389 =
         0.01852    0.00480    0.00510   -0.00111
O10   4    0.399103    0.615981    0.704611    11.00000    0.02880    0.01980 =
         0.01971    0.00254    0.00863   -0.00438
O11   4    0.372013    0.832319    0.316527    11.00000    0.02480    0.02884 =
         0.01746    0.00430   -0.00016   -0.00433
O12   4    0.534738    0.664335    0.742386    11.00000    0.03118    0.02817 =
         0.02130    0.00336    0.00364   -0.00708
N4    3    0.171350    0.969645    0.283286    11.00000    0.01234    0.01900 =
         0.02939   -0.00432    0.00870   -0.00276
N5    3   -0.416383    0.951198    0.280635    11.00000    0.01595    0.02339 =
         0.02230    0.00206    0.00797   -0.00176
N11   3   -0.256940    0.969962    0.280813    11.00000    0.01363    0.01824 =
         0.03053    0.00241    0.00927    0.00027
N17   3   -0.302592    1.017326    0.285345    11.00000    0.02000    0.02309 =
         0.05705   -0.00065    0.01877    0.00118
N18   3    0.332029    0.951131    0.286056    11.00000    0.01622    0.02164 =
         0.01831   -0.00093    0.00529   -0.00269
N19   3    0.219016    1.017462    0.283558    11.00000    0.01998    0.01946 =
         0.06200   -0.00733    0.02068   -0.00613
N20   3   -0.144242    0.872767    0.264990    11.00000    0.01883    0.01914 =
         0.04991    0.00019    0.00996   -0.00144
N21   3    0.042643    0.872794    0.265595    11.00000    0.01911    0.01691 =
         0.05305   -0.00545    0.00990    0.00002
C25   1   -0.397793    1.003746    0.285361    11.00000    0.01879    0.02326 =
         0.04591    0.00057    0.01291    0.00192
AFIX  43
H25   2   -0.449249    1.028518    0.288413    11.00000   -1.20000
AFIX   0
C26   1   -0.326454    0.931139    0.277590    11.00000    0.01427    0.02022 =
         0.03176    0.00299    0.00819    0.00035
AFIX  43
H26   2   -0.313150    0.894908    0.273726    11.00000   -1.20000
AFIX   0
C27   1   -0.150414    0.968767    0.280384    11.00000    0.01277    0.02117 =
         0.02742    0.00205    0.00650   -0.00061
C28   1   -0.100984    0.920616    0.273268    11.00000    0.01591    0.01921 =
         0.03169    0.00209    0.00684    0.00061
C29   1    0.007252    0.920856    0.273897    11.00000    0.01401    0.01826 =
         0.03081   -0.00017    0.00620   -0.00033
C30   1    0.064036    0.968578    0.282162    11.00000    0.01120    0.02176 =
         0.02785   -0.00215    0.00627   -0.00098
C31   1    0.013977    1.014128    0.288260    11.00000    0.01488    0.01751 =
         0.03747   -0.00300    0.01064   -0.00119
AFIX  43
H31   2    0.051307    1.046292    0.293287    11.00000   -1.20000
AFIX   0
C32   1   -0.093200    1.013936    0.287169    11.00000    0.01787    0.01779 =
         0.03682   -0.00147    0.01313    0.00137
AFIX  43
H32   2   -0.126070    1.046195    0.291283    11.00000   -1.20000
AFIX   0
C33   1    0.314684    1.004157    0.285334    11.00000    0.01836    0.02446 =
         0.04223   -0.00836    0.01239   -0.00543
AFIX  43
H33   2    0.367796    1.029233    0.286063    11.00000   -1.20000
AFIX   0
C34   1    0.239368    0.930969    0.284252    11.00000    0.01536    0.02088 =
         0.02435   -0.00080    0.00715   -0.00054
AFIX  43
H34   2    0.223816    0.894551    0.283727    11.00000   -1.20000
AFIX   0
C35   1    0.446710    0.840014    0.356766    11.00000    0.02045    0.02051 =
         0.01679    0.00201    0.00601    0.00042
C36   1    0.456485    0.807836    0.406205    11.00000    0.01935    0.02377 =
         0.01461    0.00258    0.00266   -0.00143
C37   1    0.395840    0.763510    0.405270    11.00000    0.03572    0.03067 =
         0.01495    0.00273   -0.00460   -0.01221
AFIX  43
H37   2    0.352898    0.751503    0.372093    11.00000   -1.20000
AFIX   0
C38   1    0.396737    0.736513    0.451679    11.00000    0.03935    0.02790 =
         0.02054    0.00409   -0.00281   -0.01732
AFIX  43
H38   2    0.353556    0.706579    0.450147    11.00000   -1.20000
AFIX   0
C39   1    0.460697    0.752763    0.501115    11.00000    0.02404    0.02387 =
         0.01559    0.00291    0.00112   -0.00469
C40   1    0.527099    0.795181    0.501135    11.00000    0.02263    0.02853 =
         0.01775    0.00201    0.00048   -0.01070
AFIX  43
H40   2    0.574971    0.805259    0.533665    11.00000   -1.20000
AFIX   0
C41   1    0.524462    0.822883    0.454527    11.00000    0.02112    0.02793 =
         0.01651    0.00373    0.00260   -0.00836
AFIX  43
H41   2    0.569083    0.852163    0.455562    11.00000   -1.20000
AFIX   0
C42   1    0.463673    0.651967    0.702123    11.00000    0.02595    0.01847 =
         0.02121    0.00093    0.00862   -0.00099
C43   1    0.455373    0.678513    0.649758    11.00000    0.02384    0.02517 =
         0.01943    0.00490    0.00512   -0.00421
C44   1    0.492222    0.729485    0.649076    11.00000    0.02902    0.02163 =
         0.01989   -0.00186    0.00601   -0.00303
AFIX  43
H44   2    0.517138    0.748037    0.681784    11.00000   -1.20000
AFIX   0
C45   1    0.492811    0.753386    0.600946    11.00000    0.02803    0.02044 =
         0.02105    0.00237    0.00523   -0.00316
AFIX  43
H45   2    0.518029    0.788279    0.601094    11.00000   -1.20000
AFIX   0
C46   1    0.456873    0.726997    0.552070    11.00000    0.02253    0.02485 =
         0.01857    0.00203    0.00221   -0.00493
C47   1    0.414087    0.677521    0.553705    11.00000    0.02937    0.02906 =
         0.02031   -0.00011    0.00196   -0.01197
AFIX  43
H47   2    0.385286    0.659444    0.521083    11.00000   -1.20000
AFIX   0
C48   1    0.412425    0.653887    0.601857    11.00000    0.02860    0.02405 =
         0.02247    0.00123    0.00542   -0.00725
AFIX  43
H48   2    0.381271    0.620329    0.601711    11.00000   -1.20000
AFIX   0
ZN3   6    0.873200    0.404214    0.630880    11.00000    0.01251    0.01928 =
         0.01891    0.00082    0.00638    0.00177
S3    5    0.350555    0.335111    0.594144    11.00000    0.02503    0.02115 =
         0.08632   -0.01850    0.02518   -0.00537
O3    4    0.770912    0.325835    0.659914    11.00000    0.03125    0.02399 =
         0.01692    0.00042   -0.00170    0.00251
N3    3    0.614411    0.125470    0.435387    11.00000    0.02541    0.01870 =
         0.21118   -0.01045    0.04653    0.00112
O13   4    0.910441    0.370745    0.702299    11.00000    0.02179    0.02798 =
         0.02111    0.00516    0.00393   -0.00266
O14   4    0.906300    0.145861    1.077721    11.00000    0.07948    0.04401 =
         0.03086    0.01501    0.03195    0.02642
N6    3    0.002450    0.451761    0.637160    11.00000    0.01423    0.02209 =
         0.03096    0.00113    0.01095    0.00152
N7    3    0.589696    0.465780    0.638302    11.00000    0.01165    0.01799 =
         0.02693    0.00020    0.00513   -0.00083
N22   3    0.163932    0.468560    0.640070    11.00000    0.01460    0.01777 =
         0.02867   -0.00266    0.00926    0.00063
N23   3    0.124701    0.514563    0.653411    11.00000    0.01707    0.02383 =
         0.05037   -0.01161    0.01243    0.00175
N24   3    0.747040    0.447448    0.634587    11.00000    0.01352    0.02157 =
         0.02211    0.00003    0.00579    0.00040
N25   3    0.640219    0.513208    0.643140    11.00000    0.01746    0.01996 =
         0.05429   -0.00319    0.01403   -0.00295
N26   3    0.265379    0.373745    0.608547    11.00000    0.01987    0.02014 =
         0.06652   -0.00782    0.01962   -0.00465
N27   3    0.451883    0.372559    0.607468    11.00000    0.01955    0.01956 =
         0.06197   -0.00825    0.01877   -0.00265
C49   1    0.027780    0.502383    0.650955    11.00000    0.01542    0.02731 =
         0.04118   -0.00582    0.00971    0.00199
AFIX  43
H49   2   -0.020496    0.526936    0.658221    11.00000   -1.20000
AFIX   0
C50   1    0.089702    0.432071    0.629855    11.00000    0.01950    0.01756 =
         0.05541   -0.00458    0.02011   -0.00360
AFIX  43
H50   2    0.098187    0.397097    0.618942    11.00000   -1.20000
AFIX   0
C51   1    0.270320    0.466043    0.639467    11.00000    0.01489    0.01819 =
         0.02791   -0.00067    0.01107   -0.00010
C52   1    0.314255    0.419707    0.624133    11.00000    0.01572    0.01600 =
         0.03957   -0.00365    0.01182   -0.00174
C53   1    0.421919    0.418892    0.623909    11.00000    0.01862    0.01672 =
         0.03458   -0.00148    0.01319    0.00058
C54   1    0.483738    0.464521    0.638851    11.00000    0.01309    0.01834 =
         0.02532   -0.00179    0.00728   -0.00058
C55   1    0.437434    0.508434    0.652367    11.00000    0.01202    0.01994 =
         0.02695   -0.00327    0.00665   -0.00289
AFIX  43
H55   2    0.477705    0.539381    0.661960    11.00000   -1.20000
AFIX   0
C56   1    0.331514    0.509272    0.652527    11.00000    0.01650    0.01865 =
         0.02802   -0.00473    0.00927    0.00000
AFIX  43
H56   2    0.302356    0.540752    0.661974    11.00000   -1.20000
AFIX   0
C57   1    0.733612    0.500018    0.640515    11.00000    0.01527    0.02393 =
         0.04651    0.00267    0.00963   -0.00294
AFIX  43
H57   2    0.787561    0.524919    0.642561    11.00000   -1.20000
AFIX   0
C58   1    0.654585    0.426992    0.633310    11.00000    0.01575    0.01926 =
         0.02601   -0.00009    0.00693    0.00100
AFIX  43
H58   2    0.637325    0.390771    0.629482    11.00000   -1.20000
AFIX   0
C59   1    0.845016    0.333522    0.700084    11.00000    0.02360    0.02255 =
         0.01575    0.00062    0.00567    0.00286
C60   1    0.858750    0.299128    0.748531    11.00000    0.01847    0.02449 =
         0.01713    0.00053    0.00355   -0.00035
C61   1    0.799849    0.253789    0.746131    11.00000    0.02246    0.02571 =
         0.01354   -0.00091    0.00174   -0.00096
AFIX  43
H61   2    0.754428    0.243491    0.712942    11.00000   -1.20000
AFIX   0
C62   1    0.806207    0.223289    0.791357    11.00000    0.02398    0.02255 =
         0.02013    0.00048    0.00320   -0.00197
AFIX  43
H62   2    0.765659    0.192278    0.788901    11.00000   -1.20000
AFIX   0
C63   1    0.872365    0.238153    0.840678    11.00000    0.01711    0.02763 =
         0.01735    0.00172    0.00200   -0.00120
C64   1    0.934088    0.283015    0.842686    11.00000    0.02370    0.03211 =
         0.01613    0.00144    0.00019   -0.00452
AFIX  43
H64   2    0.980951    0.292911    0.875598    11.00000   -1.20000
AFIX   0
C65   1    0.927605    0.313089    0.797291    11.00000    0.02351    0.02660 =
         0.01980    0.00109    0.00155   -0.00613
AFIX  43
H65   2    0.970090    0.343345    0.799245    11.00000   -1.20000
AFIX   0
C66   1    0.861487    0.125159    1.033823    11.00000    0.03107    0.07167 =
         0.03722    0.02935    0.01578    0.01337
C67   1    0.867195    0.153276    0.983468    11.00000    0.02148    0.05422 =
         0.02729    0.01760    0.00796    0.00157
C68   1    0.891482    0.206027    0.985309    11.00000    0.02900    0.05208 =
         0.02418    0.00565    0.00547    0.00055
AFIX  43
H68   2    0.906600    0.223946    1.018690    11.00000   -1.20000
AFIX   0
C69   1    0.894145    0.233163    0.939379    11.00000    0.02830    0.03596 =
         0.02593    0.00476    0.00413   -0.00067
AFIX  43
H69   2    0.910612    0.269512    0.941619    11.00000   -1.20000
AFIX   0
C70   1    0.873241    0.208277    0.890245    11.00000    0.01927    0.03322 =
         0.01992    0.00632    0.00207   -0.00034
C71   1    0.850769    0.154012    0.888201    11.00000    0.03375    0.03771 =
         0.02653    0.00510    0.00273   -0.00712
AFIX  43
H71   2    0.838176    0.135872    0.855002    11.00000   -1.20000
AFIX   0
C72   1    0.846949    0.126972    0.934389    11.00000    0.03284    0.03892 =
         0.03952    0.01323    0.00521   -0.00722
AFIX  43
H72   2    0.830577    0.090615    0.932594    11.00000   -1.20000
AFIX   0
O4    4   -0.118260    0.598081    0.648920    11.00000    0.03526    0.02904 =
         0.06584    0.00084    0.00837    0.00139
N28   3   -0.209640    0.666212    0.604138    11.00000    0.03561    0.03333 =
         0.06563    0.00445    0.01098   -0.00080
C73   1   -0.211916    0.713747    0.572568    11.00000    0.11031    0.05241 =
         0.08114    0.03070    0.03699    0.01064
AFIX 137
H73A  2   -0.244685    0.742109    0.587972    11.00000   -1.50000
H73B  2   -0.251792    0.707262    0.535582    11.00000   -1.50000
H73C  2   -0.140804    0.723870    0.572898    11.00000   -1.50000
AFIX   0
C74   1   -0.126564    0.638683    0.622867    11.00000    0.03017    0.04347 =
         0.08542    0.00485    0.02321   -0.00278
AFIX  43
H74   2   -0.064739    0.651529    0.615510    11.00000   -1.20000
AFIX   0
C75   1   -0.306347    0.647845    0.614174    11.00000    0.03341    0.05059 =
         0.16646    0.02849    0.03341    0.00632
AFIX 137
H75A  2   -0.292067    0.632157    0.649985    11.00000   -1.50000
H75B  2   -0.338020    0.621503    0.587262    11.00000   -1.50000
H75C  2   -0.354062    0.677509    0.612031    11.00000   -1.50000
AFIX   0
O16   4    0.460042    1.100796    0.292599    11.00000    0.05917    0.02412 =
         0.26510    0.00770    0.08919   -0.00180
N1    3    0.537763    1.166472    0.257965    11.00000    0.04332    0.02759 =
         0.10143   -0.01005    0.03931   -0.00446
C76   1    0.529126    1.210762    0.221636    11.00000    0.06227    0.06956 =
         0.06403   -0.00419    0.03081   -0.00507
AFIX 137
H76A  2    0.558426    1.242125    0.241942    11.00000   -1.50000
H76B  2    0.455824    1.216934    0.203703    11.00000   -1.50000
H76C  2    0.567304    1.203101    0.194757    11.00000   -1.50000
AFIX   0
C77   1    0.455592    1.139036    0.263211    11.00000    0.04442    0.03189 =
         0.14075   -0.02837    0.04684   -0.00753
AFIX  43
H77   2    0.388964    1.149889    0.242742    11.00000   -1.20000
AFIX   0
C78   1    0.640748    1.151630    0.287756    11.00000    0.04248    0.05232 =
         0.20975    0.04469    0.04092   -0.00429
AFIX 137
H78A  2    0.636109    1.125148    0.314570    11.00000   -1.50000
H78B  2    0.677505    1.182575    0.305764    11.00000   -1.50000
H78C  2    0.678701    1.137069    0.263203    11.00000   -1.50000
AFIX   0
C79   1    0.886606    0.223906    0.621397    11.00000    0.06287    0.03789 =
         0.05335   -0.00168    0.02916    0.01115
AFIX 137
H79A  2    0.835723    0.226846    0.642712    10.60000   -1.50000
H79B  2    0.870734    0.249831    0.592389    10.60000   -1.50000
H79C  2    0.956412    0.230398    0.644369    10.60000   -1.50000
AFIX   0
N30   3    0.882096    0.171650    0.598814    11.00000    0.04265    0.02585 =
         0.08706    0.00400    0.04111    0.00326
PART 1 10.60000
O17   4    0.801666    0.095983    0.596543    10.60000    0.03461    0.02791 =
         0.15008   -0.01555    0.04065   -0.00904
C81   1    0.961936    0.154457    0.576640    10.60000    0.04688    0.03463 =
         0.11944   -0.01789    0.04681   -0.00366
AFIX 137
H81A  2    0.949030    0.117966    0.564787    10.60000   -1.50000
H81B  2    1.028547    0.156756    0.603709    10.60000   -1.50000
H81C  2    0.964045    0.176630    0.545924    10.60000   -1.50000
AFIX   0
C181  1    0.811991    0.141807    0.609291    10.60000    0.02849    0.01891 =
         0.08993   -0.00116    0.02747    0.00462
AFIX  43
H181  2    0.765918    0.156466    0.628000    10.60000   -1.20000
AFIX   0
PART 0
PART 2 10.40000
O1    4    0.782463    0.102357    0.544652    10.40000    0.03583    0.03619 =
         0.10408   -0.01397    0.01606   -0.00223
C82   1    0.787858    0.146204    0.563636    10.40000    0.04188    0.04035 =
         0.08353   -0.01193    0.00839    0.00386
AFIX  43
H82   2    0.725838    0.166399    0.555275    10.40000   -1.20000
AFIX   0
C180  1    0.977347    0.141596    0.597632    10.40000    0.02634    0.03814 =
         0.05179   -0.01220    0.00715    0.00483
AFIX 137
H18A  2    0.978692    0.108557    0.617236    10.40000   -1.50000
H18B  2    1.038936    0.162411    0.614500    10.40000   -1.50000
H18C  2    0.977090    0.134046    0.560383    10.40000   -1.50000
REM #####
AFIX   0
REM #####
PART 3
S2    5    0.715565    0.164477    0.454280    10.50000    0.02170    0.02124 =
         0.12682   -0.01895    0.02344   -0.00127
PART 0
PART 4
S2'   5    0.702871    0.166237    0.423186    10.50000    0.02529    0.01783 =
         0.17555    0.00696    0.04008    0.00131
PART 0
HKLF 4


REM  pvl632_a.res in P2(1)/c
REM wR2 = 0.1417, GooF = S = 1.028, Restrained GooF = 1.028 for all data
REM R1 = 0.0563 for 17090 Fo > 4sig(Fo) and 0.0925 for all 25841 data
REM 1205 parameters refined using 0 restraints

END

WGHT      0.0480      9.9363

REM Highest difference peak  1.388,  deepest hole -0.695,  1-sigma level  0.090
Q1    1   0.7417  0.0967  1.0156  11.00000  0.05    1.39
Q2    1  -0.4111  0.9068  0.2765  11.00000  0.05    1.24
Q3    1   1.0673  0.0955  0.4311  11.00000  0.05    1.17
Q4    1   0.8102  0.1138  1.0502  11.00000  0.05    0.82
Q5    1   0.3717  0.3296  0.6315  11.00000  0.05    0.76
Q6    1   0.5049  0.9028  0.2796  11.00000  0.05    0.70
Q7    1   0.8737  0.0727  1.0244  11.00000  0.05    0.59
Q8    1   0.5016  0.7096  0.5481  11.00000  0.05    0.57
Q9    1   1.1638  0.1033  0.4274  11.00000  0.05    0.55
Q10   1   0.5050  0.6597  0.6415  11.00000  0.05    0.53
Q11   1   0.2666  0.3325  0.5510  11.00000  0.05    0.52
Q12   1   0.9628  0.1623  1.0818  11.00000  0.05    0.52
Q13   1   0.8574  0.1819  0.9897  11.00000  0.05    0.50
Q14   1   1.2103  0.3382  0.8168  11.00000  0.05    0.49
Q15   1   0.5531  0.1632  0.4006  11.00000  0.05    0.48
Q16   1   0.4897  0.8115  0.4297  11.00000  0.05    0.46
Q17   1  -0.4300  0.7074  0.5879  11.00000  0.05    0.45
Q18   1  -0.1254  0.9904  0.2823  11.00000  0.05    0.45
Q19   1   0.8398  0.4028  0.6304  11.00000  0.05    0.43
Q20   1   0.2882  0.0334  0.4346  11.00000  0.05    0.43
;
_shelx_res_checksum   43488

_shelx_hkl_file
;
   1   0   0    0.50    0.50
   1   0   0   -0.10    0.60
   2   0   0    4.80    0.60
   2   0   0    5.20    0.50
  -2   0   0    5.60    0.50
  -2   0   0    4.90    0.60
  -3   0   0 2290.37   87.49
  -3   0   0 2337.67   89.39
   3   0   0 2271.27   89.59
  -3   0   0 2274.87   88.19
   4   0   0   60.69    3.30
   4   0   0   69.89    3.10
  -4   0   0   60.59    3.20
  -4   0   0   71.69    3.10
   5   0   0   96.39    4.50
  -5   0   0   99.39    4.50
   5   0   0  102.79    4.90
  -5   0   0  108.19    4.80
  -6   0   0    0.50    0.40
   6   0   0    1.10    0.70
  -6   0   0    0.10    0.40
   6   0   0    1.00    0.50
   7   0   0    6.30    1.30
   7   0   0    7.60    1.10
  -7   0   0    8.40    1.20
  -7   0   0    6.70    1.00
  -7   0   0    6.40    1.20
  -8   0   0    4.40    1.00
  -8   0   0    5.20    1.10
   8   0   0    7.90    1.60
  -8   0   0    4.10    1.20
  -9   0   0  245.18   10.60
   9   0   0  244.98   11.30
  -9   0   0  262.07   11.00
  -9   0   0  242.08   11.00
 -10   0   0   15.50    1.90
  10   0   0   21.20    2.40
  11   0   0    2.90    1.30
 -11   0   0    6.10    1.50
  12   0   0  197.18   10.20
 -12   0   0  204.88    9.70
  13   0   0    9.20    2.40
 -13   0   0    9.70    1.90
 -14   0   0    8.10    1.90
  14   0   0    5.70    1.90
 -15   0   0  189.08    9.80
  15   0   0  197.98   10.70
 -16   0   0    0.40    1.20
 -16   0   0    2.40    1.70
 -17   0   0   -0.50    1.10
 -17   0   0    0.70    1.20
 -18   0   0   10.60    2.30
 -18   0   0    9.60    2.80
   1   1   0    1.80    0.30
   2  -1   0    6.30    0.60
  -2  -1   0    6.00    0.50
   2  -1   0    3.80    0.50
  -2  -1   0    6.50    0.60
  -2   1   0    5.70    0.60
   2   1   0    6.60    0.50
   2   1   0    5.00    0.60
  -2   1   0    6.40    0.60
   3  -1   0 1075.39   44.60
   3  -1   0 1143.69   46.10
  -3  -1   0 1110.69   44.60
  -3  -1   0 1143.59   46.90
  -3   1   0 1138.29   45.80
   3   1   0 1112.69   46.80
  -3   1   0 1079.29   44.60
   3   1   0 1093.79   44.70
   4  -1   0   38.70    2.10
   4  -1   0   39.50    2.30
  -4  -1   0   41.90    2.30
  -4  -1   0   40.50    2.10
  -4   1   0   38.80    2.20
   4   1   0   35.80    2.30
   4   1   0   43.80    2.10
  -4   1   0   43.20    2.40
  -5  -1   0    2.00    0.70
  -5  -1   0    2.20    0.50
   5  -1   0    1.40    0.60
   5   1   0    2.10    0.50
  -5   1   0    0.60    0.40
  -5   1   0    1.70    0.50
  -6  -1   0   74.19    4.00
   6  -1   0   79.29    3.80
  -6  -1   0   77.39    3.80
   6  -1   0   73.09    4.10
  -6  -1   0   76.29    3.70
   6   1   0   69.49    4.10
  -6   1   0   74.39    3.80
  -6   1   0   76.89    4.00
  -7  -1   0   14.90    1.40
  -7  -1   0   17.30    1.70
   7  -1   0   14.20    1.50
   7  -1   0   16.80    1.80
  -7  -1   0   12.20    1.40
  -7   1   0   18.90    1.60
  -7   1   0   17.40    1.70
   7   1   0   12.80    1.70
  -8  -1   0    0.50    0.60
  -8  -1   0    1.10    0.60
   8  -1   0    0.70    0.70
  -8  -1   0    0.40    0.50
  -8   1   0    0.10    0.70
   8   1   0    0.70    0.70
  -8   1   0    0.10    0.40
  -8   1   0    1.60    0.80
  -9  -1   0   19.20    2.10
  -9  -1   0   27.30    2.10
   9  -1   0   22.50    2.40
  -9  -1   0   27.10    2.20
  -9   1   0   23.20    2.10
  -9   1   0   19.80    2.10
  -9   1   0   24.70    2.30
   9   1   0   22.60    2.40
  10  -1   0    1.40    1.00
 -10  -1   0    1.10    0.90
 -10  -1   0    0.70    0.60
  10   1   0    2.50    1.10
 -10   1   0    0.90    0.90
  11  -1   0   10.90    2.20
 -11  -1   0   12.60    1.80
  11   1   0   11.10    2.10
 -11   1   0   10.00    1.90
  12  -1   0    3.20    1.50
 -12  -1   0    3.60    1.30
 -12   1   0    4.00    1.40
  12   1   0    4.90    1.70
  13  -1   0   -0.80    0.80
 -13  -1   0    0.60    0.90
  13   1   0    1.40    1.40
 -13   1   0   -0.10    0.90
  14  -1   0   29.80    3.50
 -14  -1   0   27.70    3.00
  14   1   0   25.60    3.40
 -14   1   0   25.30    2.90
 -15  -1   0   21.20    2.60
 -15   1   0   19.60    2.90
  15   1   0   19.70    3.20
 -15   1   0   23.60    2.90
 -16  -1   0    1.40    1.20
 -16   1   0    1.10    1.10
  16   1   0   -0.40    1.20
 -16   1   0   -0.70    0.90
 -17  -1   0    4.80    1.70
 -17  -1   0    4.80    2.00
 -17   1   0    2.70    1.50
 -17   1   0    2.60    1.70
 -18  -1   0   44.30    4.20
 -18  -1   0   56.69    7.10
 -18   1   0   48.50    4.50
 -18   1   0   45.60    4.80
   0  -2   0    4.90    1.00
   1  -2   0    0.00    0.10
   1  -2   0    0.00    0.20
  -1  -2   0    0.20    0.20
   1   2   0    0.20    0.10
  -1   2   0   -0.10    0.10
  -1   2   0    0.30    0.20
  -2  -2   0    0.50    0.30
   2  -2   0    0.40    0.30
  -2  -2   0    0.40    0.20
  -2   2   0   -0.10    0.20
  -2   2   0    0.40    0.50
   2   2   0    0.10    0.20
   2   2   0    0.50    0.20
  -2   2   0    0.00    0.30
  -3   2   0  645.84   24.30
   4  -2   0    1.20    0.60
   4  -2   0    2.50    0.60
  -4  -2   0    1.60    0.40
  -4  -2   0    1.30    0.50
  -4   2   0    1.20    0.50
   4   2   0    1.90    0.40
  -4   2   0    1.60    0.60
   4   2   0    0.70    0.50
   5  -2   0   48.40    2.90
  -5  -2   0   46.60    2.50
  -5  -2   0   49.10    2.80
  -5  -2   0   51.49    2.50
   5  -2   0   51.39    2.70
   5   2   0   50.39    3.00
  -5   2   0   48.60    2.80
   5   2   0   46.30    2.40
  -5   2   0   50.49    2.70
  -6  -2   0    6.00    0.90
   6  -2   0    7.00    1.00
  -6  -2   0    7.30    1.00
  -6  -2   0    4.70    0.80
   6  -2   0    5.80    1.20
   6   2   0    6.40    1.20
  -6   2   0    7.00    1.00
  -6   2   0    7.10    1.10
   7  -2   0    2.60    0.90
  -7  -2   0    4.50    0.90
  -7  -2   0    3.10    0.80
  -7  -2   0    3.70    1.20
   7  -2   0    2.20    0.80
   7   2   0    4.20    1.10
  -7   2   0    1.80    0.70
   8  -2   0   11.70    1.40
  -8  -2   0   12.00    1.30
   8  -2   0   10.00    1.60
  -8  -2   0   11.60    1.40
  -8  -2   0    9.80    1.30
   8   2   0   12.50    2.10
  -8   2   0   10.00    1.40
  -8   2   0   13.00    1.40
  -8   2   0   13.30    1.60
  -9  -2   0   38.90    2.60
   9  -2   0   32.70    2.90
  -9  -2   0   35.10    2.60
   9   2   0   40.30    3.20
  -9   2   0   37.40    2.90
  -9   2   0   37.70    2.90
 -10  -2   0    1.20    0.80
  10  -2   0    0.60    0.90
 -10  -2   0    0.10    0.60
 -10   2   0    1.10    1.00
  10   2   0    2.60    1.20
  11  -2   0    0.50    0.90
 -11  -2   0   -0.40    0.70
 -11   2   0    0.30    0.80
  11   2   0   -1.00    0.70
 -12  -2   0   60.09    4.00
  12  -2   0   59.99    4.60
 -12   2   0   63.69    4.50
  12   2   0   63.89    4.90
 -13  -2   0    1.10    0.90
  13  -2   0    1.70    1.90
 -13   2   0   -0.60    0.90
  13   2   0    0.80    1.20
 -13   2   0   -0.60    0.90
 -14  -2   0    2.50    1.30
  14   2   0    2.00    1.60
 -14   2   0    2.40    1.50
 -14   2   0    2.10    1.40
 -15  -2   0    3.50    1.40
  15   2   0    2.00    1.80
 -15   2   0    4.80    1.70
 -15   2   0    1.90    1.20
 -16  -2   0    0.10    0.90
  16   2   0   -1.30    1.00
 -16   2   0    1.10    1.20
 -16   2   0   -1.70    0.90
 -17  -2   0    0.60    1.10
  17   2   0    0.00    1.40
 -17   2   0    1.90    1.40
 -17   2   0   -0.40    1.10
 -18  -2   0    0.20    1.60
 -18  -2   0    1.30    1.30
 -18   2   0    1.50    1.40
 -18   2   0   -0.70    1.00
   0  -3   0    0.10    0.10
   0  -3   0    0.10    0.20
   0   3   0    0.10    0.10
   0   3   0    0.10    0.10
   1  -3   0    3.30    0.40
  -1  -3   0    3.60    0.40
   1  -3   0    3.70    0.40
   1   3   0    3.40    0.40
  -1   3   0    3.30    0.40
  -1   3   0    3.50    0.40
  -2  -3   0    0.80    0.10
   2  -3   0    1.00    0.40
   2  -3   0    0.60    0.30
  -2  -3   0    0.80    0.30
  -2  -3   0    0.40    0.10
   2   3   0    0.50    0.30
  -2   3   0    0.30    0.30
  -2   3   0    0.20    0.30
   3  -3   0    6.70    0.80
  -3  -3   0    7.70    0.50
  -3  -3   0    6.00    0.50
  -3  -3   0    5.50    0.80
  -3   3   0    5.50    0.80
   3   3   0    4.20    0.80
  -3   3   0    6.70    0.80
  -3   3   0    4.20    0.70
   4  -3   0    4.10    0.80
  -4  -3   0    4.80    0.60
  -4  -3   0    3.40    0.50
  -4  -3   0    3.90    0.80
  -4   3   0    3.60    0.70
  -4   3   0    2.40    0.60
   4   3   0    2.30    0.70
  -4   3   0    3.10    0.70
  -5  -3   0    4.40    0.80
  -5  -3   0    5.90    0.70
   5  -3   0    4.80    0.90
   5  -3   0    4.30    0.90
  -5  -3   0    5.10    0.70
  -5   3   0    8.80    1.00
   5   3   0    4.40    1.00
  -5   3   0    4.40    0.90
  -5   3   0    4.30    0.90
  -6  -3   0   15.00    1.20
   6  -3   0   12.00    1.50
  -6  -3   0   14.90    1.20
   6  -3   0   14.10    1.40
  -6  -3   0   12.50    1.40
  -6   3   0   13.30    1.40
   6   3   0   13.30    1.60
  -6   3   0   17.50    1.60
   7  -3   0    0.70    0.70
   7  -3   0    2.50    0.90
  -7  -3   0    0.80    0.60
  -7  -3   0    1.70    0.60
  -7  -3   0    0.70    0.50
   7   3   0    0.90    0.80
  -7   3   0    1.50    0.70
  -7   3   0    1.30    0.80
  -8  -3   0   11.10    1.20
  -8  -3   0   10.40    1.40
  -8  -3   0   12.40    1.30
   8  -3   0    9.90    1.40
   8  -3   0   13.00    1.70
  -8   3   0    9.20    1.70
  -8   3   0   10.20    1.40
   8   3   0   10.50    1.60
  -8   3   0   11.10    1.40
  -9  -3   0  131.49    6.30
   9  -3   0  133.59    7.00
  -9  -3   0  127.39    6.20
  -9   3   0  138.49    6.90
  -9   3   0  155.08    7.20
   9   3   0  138.99    7.20
  10  -3   0    1.30    1.00
 -10  -3   0    0.90    0.70
 -10  -3   0    1.50    0.80
  10   3   0    1.30    1.10
 -10   3   0    2.10    1.00
 -11  -3   0    1.70    1.10
 -11  -3   0    5.90    1.30
  11  -3   0    5.80    1.60
 -11   3   0    4.00    1.40
 -11   3   0    6.40    1.70
  11   3   0    3.40    1.50
 -12  -3   0    2.10    1.10
 -12   3   0    7.00    2.90
 -12   3   0    4.20    1.50
  12   3   0    3.40    1.50
 -13  -3   0    5.60    1.40
 -13   3   0    8.00    2.50
 -13   3   0    3.30    1.50
  13   3   0    8.20    2.20
 -14  -3   0    3.20    1.30
 -14   3   0   -0.70    0.90
 -14   3   0    3.30    1.50
  14   3   0    3.20    1.70
 -15  -3   0   24.60    2.70
  15   3   0   30.30    3.80
 -15   3   0   27.40    3.20
 -15   3   0   27.00    3.30
 -16  -3   0    3.60    1.50
 -16   3   0    2.40    1.60
  16   3   0    2.90    1.60
 -16   3   0    1.50    1.20
 -17  -3   0    0.60    1.10
  17   3   0    0.40    1.60
 -17   3   0    1.90    1.50
 -17   3   0    0.80    1.30
 -18  -3   0   68.89    6.00
 -18  -3   0   56.09    4.40
 -18   3   0   55.69    5.10
  18   3   0   50.69    6.60
   0  -4   0  130.69    5.20
   0  -4   0  132.49    5.10
   0   4   0  131.89    5.10
   0   4   0  129.59    5.20
  -1  -4   0    6.80    0.40
   1  -4   0    7.30    0.60
   1  -4   0    6.20    0.60
  -1  -4   0    6.00    0.60
  -1   4   0    5.20    0.50
   1   4   0    6.30    0.60
   1   4   0    6.10    0.40
  -1   4   0    6.30    0.60
  -2  -4   0    6.40    0.70
   2  -4   0    4.60    0.60
   2  -4   0    5.30    0.70
  -2   4   0    4.80    0.70
   2   4   0    5.80    0.70
  -2   4   0    6.20    0.60
  -3  -4   0  371.06   13.70
  -3  -4   0  357.46   14.20
  -3  -4   0  370.46   13.70
   3  -4   0  391.06   14.30
   3  -4   0  361.06   14.20
   3   4   0  369.36   14.40
  -3   4   0  361.86   14.20
  -3   4   0  373.56   14.30
  -4  -4   0   39.00    1.70
  -4  -4   0   33.90    1.70
  -4  -4   0   34.00    2.10
   4  -4   0   41.20    2.20
  -4   4   0   30.70    2.00
  -4   4   0   33.70    2.10
  -4   4   0   35.10    2.20
  -5  -4   0    0.30    0.30
  -5  -4   0    0.80    0.50
   5  -4   0    0.40    0.50
  -5  -4   0    0.60    0.40
  -5   4   0    1.70    0.70
   5   4   0    0.20    0.50
  -5   4   0    0.60    0.50
  -5   4   0    0.20    0.50
  -6  -4   0    2.20    0.70
  -6  -4   0    1.20    0.50
  -6  -4   0    1.60    0.50
   6  -4   0    2.20    0.80
   6   4   0    0.80    0.60
  -6   4   0    1.30    0.70
  -6   4   0    0.90    0.60
  -6   4   0    0.50    0.50
  -7  -4   0   14.60    1.30
  -7  -4   0   11.30    1.40
   7  -4   0   12.60    1.50
  -7  -4   0   11.10    1.10
  -7   4   0   11.90    1.40
  -7   4   0   11.90    1.40
   7   4   0   15.40    1.80
  -7   4   0   12.70    1.50
  -8  -4   0    2.70    0.70
  -8  -4   0    0.50    0.60
   8  -4   0    2.90    0.90
  -8  -4   0    2.70    0.70
  -8   4   0    2.20    0.90
   8   4   0    1.80    1.00
  -8   4   0    0.30    0.60
  -8   4   0    1.70    0.80
  -8   4   0    2.00    0.90
  -9  -4   0   61.29    3.40
  -9  -4   0   61.39    3.30
   9   4   0   59.49    4.20
  -9   4   0   59.69    3.90
  -9   4   0   61.49    4.10
  -9   4   0   59.19    3.90
 -10  -4   0   10.10    1.40
 -10  -4   0   10.30    1.30
  10   4   0   11.80    2.20
 -10   4   0   10.90    1.70
 -10   4   0    8.00    1.70
 -11  -4   0    1.60    0.80
 -11  -4   0   -0.50    0.50
 -11   4   0    1.10    1.00
  11   4   0    2.10    1.30
 -11   4   0    0.70    1.00
 -12  -4   0  166.28    7.90
  12   4   0  171.58   11.10
 -12   4   0  156.08    8.50
 -12   4   0  172.88    8.90
 -13  -4   0    4.60    1.30
 -13   4   0    4.40    1.60
  13   4   0    1.50    1.30
 -14  -4   0    0.40    0.90
 -14   4   0    0.30    1.00
 -14   4   0    1.90    1.20
  14   4   0    1.30    1.30
 -15  -4   0   12.90    2.20
 -15   4   0    9.30    2.40
 -15   4   0    7.70    2.10
  15   4   0    7.90    2.50
 -16  -4   0    1.90    1.10
 -16   4   0   -1.00    0.70
 -16   4   0   -0.80    0.80
  16   4   0    0.10    1.20
 -17  -4   0    1.20    1.20
  17   4   0    2.60    2.00
 -17   4   0    0.40    1.10
 -17   4   0   -1.60    1.00
 -18  -4   0    1.60    1.20
  18   4   0    0.10    1.50
 -18   4   0    0.70    1.20
 -18   4   0    1.20    1.60
   0  -5   0    0.40    0.30
   0  -5   0    0.40    0.20
   0   5   0    0.60    0.30
   0   5   0    0.50    0.30
  -1  -5   0    1.90    0.30
   1  -5   0    2.00    0.40
  -1  -5   0    1.80    0.40
   1  -5   0    2.20    0.50
  -1   5   0    2.20    0.50
   1   5   0    2.00    0.30
  -1   5   0    2.10    0.40
   1   5   0    2.80    0.50
   2  -5   0    0.30    0.30
   2  -5   0    0.80    0.40
  -2  -5   0    0.40    0.30
  -2   5   0    0.70    0.40
   2   5   0    0.00    0.30
  -2   5   0    0.50    0.30
  -3  -5   0    1.70    0.50
   3  -5   0    2.60    0.70
   3  -5   0    1.50    0.60
   3   5   0    1.90    0.60
  -3   5   0    2.90    0.70
  -3   5   0    2.10    0.60
  -4  -5   0    3.20    0.40
   4  -5   0    3.30    0.80
  -4  -5   0    3.30    0.40
  -4  -5   0    4.20    0.80
  -4   5   0    4.20    0.80
  -4   5   0    4.60    0.90
   4   5   0    3.50    0.80
  -4   5   0    3.90    0.80
  -5  -5   0    5.90    0.90
  -5  -5   0    4.40    0.50
  -5  -5   0    5.00    0.60
   5  -5   0    5.60    1.10
   5   5   0    3.20    0.90
  -5   5   0    4.60    1.00
  -5   5   0    3.60    0.90
  -6  -5   0    4.60    1.00
   6  -5   0    5.50    1.10
  -6  -5   0    6.10    0.70
  -6  -5   0    4.90    0.60
  -6   5   0    7.70    1.10
   6   5   0    6.00    1.30
  -6   5   0    7.50    1.30
  -6   5   0    6.70    1.10
  -7  -5   0   11.90    1.40
   7  -5   0   12.40    1.50
  -7  -5   0   12.00    1.10
  -7  -5   0   12.70    1.10
  -7   5   0   10.80    1.50
  -7   5   0   11.80    1.40
  -7   5   0   12.90    1.50
   7   5   0   12.70    1.70
  -8  -5   0   30.50    2.00
  -8  -5   0   29.60    2.80
   8  -5   0   31.10    2.40
  -8  -5   0   30.60    1.90
   8   5   0   29.40    2.70
  -8   5   0   31.70    2.70
  -8   5   0   26.40    2.40
  -8   5   0   29.30    2.50
  -9  -5   0   21.80    1.70
  -9  -5   0   21.10    1.70
   9   5   0   28.60    2.80
  -9   5   0   20.60    2.20
  -9   5   0   18.70    2.10
  -9   5   0   21.70    2.30
 -10  -5   0    1.00    0.70
 -10  -5   0    0.30    0.60
 -10   5   0   -0.20    0.80
  10   5   0    2.10    1.30
 -10   5   0   -0.20    0.60
 -11  -5   0    2.60    0.90
 -11  -5   0    3.80    1.00
 -11   5   0    4.10    1.40
 -11   5   0    2.60    1.10
  11   5   0    1.70    1.20
 -12  -5   0    0.40    0.60
 -12  -5   0    0.30    0.70
 -12   5   0   -0.20    0.90
  12   5   0   -0.30    1.00
 -12   5   0    0.70    1.20
 -13  -5   0    1.40    0.90
 -13   5   0   -1.70    0.80
  13   5   0    0.20    1.10
 -14  -5   0    8.50    1.70
  14   5   0    6.80    2.20
 -14   5   0    7.80    2.10
 -14   5   0    8.90    2.30
 -15  -5   0   12.60    1.90
  15   5   0   22.80    3.40
 -15   5   0   19.40    2.80
 -15   5   0   13.60    2.60
 -16  -5   0    2.00    1.20
 -16   5   0    3.70    1.90
 -16   5   0    2.10    1.40
  16   5   0    0.10    1.10
 -17  -5   0    0.40    1.00
 -17   5   0    0.70    1.40
 -17   5   0    0.90    1.30
  17   5   0   -0.30    1.40
 -18  -5   0   21.20    2.50
  18   5   0   24.20    4.00
 -18   5   0   25.70    3.60
 -18   5   0   21.60    3.20
   0  -6   0  531.35   23.30
   0  -6   0  526.85   23.40
   0   6   0  531.25   23.20
   0   6   0  580.04   24.00
  -1  -6   0    4.40    0.40
   1  -6   0    5.10    0.60
  -1  -6   0    3.90    0.60
   1  -6   0    6.40    0.70
   1   6   0    4.60    0.50
  -1   6   0    4.50    0.70
   1   6   0    4.90    0.70
  -1   6   0    3.30    0.50
  -2  -6   0    2.50    0.60
   2  -6   0    2.60    0.60
   2  -6   0    1.90    0.50
  -2   6   0    2.20    0.60
  -2   6   0    2.10    0.50
   2   6   0    2.30    0.20
   2   6   0    1.80    0.50
   3  -6   0  533.15   20.40
  -3  -6   0  537.85   20.50
  -3   6   0  552.04   20.60
  -3   6   0  526.65   20.30
   4  -6   0   -0.10    0.30
  -4  -6   0    0.00    0.10
  -4  -6   0    0.20    0.10
  -4  -6   0    0.50    0.40
   4  -6   0   -0.10    0.40
   4   6   0    0.30    0.50
  -4   6   0    0.10    0.40
  -4   6   0   -0.50    0.30
  -5  -6   0   30.70    2.10
  -5  -6   0   29.80    1.40
  -5  -6   0   31.20    1.50
   5  -6   0   29.30    2.10
  -5   6   0   33.60    2.20
   5   6   0   32.00    2.30
  -5   6   0   29.10    2.10
  -5   6   0   29.00    2.00
  -6  -6   0    3.60    0.50
   6  -6   0    2.70    0.90
  -6  -6   0    3.20    0.50
  -6  -6   0    5.40    1.00
  -6   6   0    3.10    0.80
  -6   6   0    5.90    1.20
   6   6   0    4.10    1.20
  -6   6   0    2.70    0.90
   7  -6   0    1.80    0.80
  -7  -6   0    2.20    0.50
  -7  -6   0    1.40    0.50
  -7  -6   0    1.40    0.60
  -7   6   0    2.00    0.80
  -7   6   0    2.10    0.80
   7   6   0    2.90    1.00
  -7   6   0    2.00    0.80
  -8  -6   0    8.00    0.90
  -8  -6   0    7.40    0.80
   8  -6   0    8.50    1.30
   8   6   0    6.10    1.50
  -8   6   0    4.20    1.20
  -8   6   0    6.30    1.30
   9  -6   0  188.08    8.60
  -9  -6   0  176.98    7.70
  -9  -6   0  187.78    7.70
  -9   6   0  178.28    8.50
  -9   6   0  186.88    9.10
  -9   6   0  177.78    8.70
   9   6   0  181.78    9.20
 -10  -6   0   52.29    3.10
 -10  -6   0   63.29    3.30
 -10   6   0   56.19    3.90
  10   6   0   59.09    4.40
 -10   6   0   56.99    4.20
 -11  -6   0   -0.60    0.50
 -11   6   0   -0.40    0.70
  11   6   0   -0.80    0.80
 -11   6   0    1.80    1.30
 -12  -6   0   22.90    2.90
 -12  -6   0   25.30    2.10
  12   6   0   22.20    3.10
 -12   6   0   23.30    2.70
 -12   6   0   20.60    2.70
 -13  -6   0    5.00    1.20
  13   6   0    5.70    2.00
 -13   6   0    4.20    1.70
 -14  -6   0    5.30    1.30
 -14   6   0    5.20    1.90
  14   6   0    7.50    2.30
 -14   6   0    6.70    1.70
 -15  -6   0   49.99    3.50
 -15   6   0   52.49    4.40
  15   6   0   51.39    5.00
 -15   6   0   49.40    4.60
 -16  -6   0   12.70    1.90
 -16   6   0   16.50    3.20
  16   6   0   15.10    3.50
 -16   6   0   18.80    2.70
 -17  -6   0   14.40    2.00
  17   6   0    4.50    2.20
 -17   6   0    8.90    2.30
 -18  -6   0    2.80    1.20
  18   6   0   -0.20    1.60
 -18   6   0    1.20    1.40
 -18   6   0    3.30    1.80
   0  -7   0    1.50    0.40
   0  -7   0    0.90    0.40
   0   7   0    1.80    0.40
   0   7   0    1.00    0.40
   1  -7   0   28.40    1.70
  -1  -7   0   30.80    1.40
   1  -7   0   27.60    1.70
  -1  -7   0   27.80    1.60
   1   7   0   27.90    1.70
  -1   7   0   28.30    1.70
  -1   7   0   26.10    1.60
   2  -7   0    2.20    0.70
   2  -7   0    2.80    0.60
  -2  -7   0    3.60    0.70
  -2   7   0    3.40    0.70
   2   7   0    3.30    0.30
  -2   7   0    2.90    0.60
   2   7   0    2.70    0.30
   3  -7   0  115.29    5.10
  -3  -7   0  103.29    4.90
   3  -7   0  111.19    4.90
  -3   7   0  105.79    4.80
   3   7   0  110.29    5.00
  -3   7   0  113.09    5.10
   4  -7   0    4.40    0.90
  -4  -7   0    4.50    0.90
   4  -7   0    5.60    0.90
  -4   7   0    5.10    1.00
   4   7   0    3.80    0.90
  -4   7   0    5.20    0.80
  -5  -7   0    1.70    0.70
  -5  -7   0    0.80    0.20
  -5  -7   0    0.60    0.20
   5  -7   0    0.80    0.50
   5  -7   0    0.50    0.60
  -5   7   0    0.30    0.50
  -5   7   0    0.40    0.60
  -5   7   0    1.10    0.50
   5   7   0    0.40    0.60
   6  -7   0    3.10    1.00
  -6  -7   0    2.20    0.40
  -6  -7   0    1.50    0.60
  -6  -7   0    1.60    0.60
   6   7   0    2.00    0.90
  -6   7   0    1.60    0.80
  -6   7   0    3.90    1.00
  -6   7   0    3.30    0.90
  -7  -7   0    5.80    0.70
  -7  -7   0    7.30    1.30
   7  -7   0    6.90    1.30
  -7  -7   0    5.10    0.70
  -7   7   0    5.60    1.10
  -7   7   0    7.90    1.20
   7   7   0    5.90    1.40
   8  -7   0    8.50    1.60
  -8  -7   0   10.20    0.90
  -8  -7   0    7.10    0.80
  -8   7   0    7.70    1.50
  -8   7   0    7.60    1.40
   8   7   0    8.70    1.80
   9  -7   0  154.08    7.70
  -9  -7   0  152.68    6.60
  -9  -7   0  153.48    7.60
  -9   7   0  166.28    7.90
   9   7   0  153.28    8.20
  -9   7   0  167.68    8.30
  -9   7   0  160.68    7.60
 -10  -7   0    0.50    0.40
 -10  -7   0    0.10    0.50
 -10   7   0    0.70    0.80
 -10   7   0    1.10    1.10
  10   7   0    0.10    1.00
 -11  -7   0   -0.20    0.50
 -11  -7   0    1.50    0.70
  11   7   0    0.10    1.20
 -11   7   0    1.70    1.20
 -11   7   0    0.20    0.70
 -12  -7   0    0.80    0.80
 -12  -7   0    0.30    0.60
 -12   7   0   -0.60    0.80
  12   7   0    0.30    1.00
 -12   7   0    0.10    1.00
 -13  -7   0    0.90    0.80
 -13  -7   0    0.20    0.60
  13   7   0   -0.60    0.90
 -13   7   0    2.60    1.50
 -14  -7   0    9.30    1.60
 -14   7   0   11.90    2.50
 -14   7   0    8.10    2.00
  14   7   0    7.70    2.40
 -15  -7   0    6.10    1.40
  15   7   0    8.20    2.60
 -15   7   0    7.90    2.10
 -15   7   0    9.00    2.40
 -16  -7   0    0.80    0.80
 -16   7   0   -2.10    0.60
  16   7   0   -0.90    1.20
 -16   7   0    2.80    1.80
 -17  -7   0    0.50    0.90
  17   7   0    2.60    1.90
 -17   7   0    2.40    1.70
 -17   7   0   -0.10    1.00
  18   7   0    9.90    3.10
 -18   7   0    8.70    2.60
 -18   7   0    8.70    2.40
   0  -8   0  262.27   10.50
   0  -8   0  276.17   10.40
   0   8   0  263.97   10.50
   0   8   0  265.27   10.40
  -1  -8   0    0.00    0.30
   1  -8   0   -0.10    0.40
  -1  -8   0    0.70    0.30
   1  -8   0    0.10    0.30
  -1   8   0    0.30    0.40
   1   8   0    0.40    0.40
   1   8   0    0.80    0.30
  -1   8   0    0.90    0.40
   2  -8   0    4.20    0.80
  -2  -8   0    4.70    0.80
   2  -8   0    2.70    0.70
  -2   8   0    2.80    0.60
   2   8   0    3.70    0.40
  -2   8   0    4.60    0.80
   2   8   0    3.80    0.40
   2   8   0    3.60    0.80
   3  -8   0  110.69    4.90
   3  -8   0  108.79    5.00
  -3  -8   0  106.59    4.90
  -3   8   0  106.59    4.90
  -3   8   0  102.69    5.00
   3   8   0  110.79    5.10
  -4  -8   0   11.40    1.20
   4  -8   0   15.00    1.40
   4  -8   0   13.80    1.30
   4   8   0   12.50    1.40
  -4   8   0   13.70    1.40
  -4   8   0   13.10    1.20
  -5  -8   0    3.30    0.80
   5  -8   0    3.90    0.90
   5  -8   0    4.40    1.00
   5   8   0    4.30    1.10
  -5   8   0    4.40    0.90
  -5   8   0    3.20    0.90
   6  -8   0    1.50    0.70
  -6  -8   0    0.90    0.60
  -6  -8   0    0.60    0.20
  -6  -8   0    0.50    0.20
  -6   8   0    0.70    0.60
  -6   8   0    0.50    0.50
  -6   8   0    0.80    0.60
   6   8   0   -0.80    0.40
  -7  -8   0    4.20    0.50
   7  -8   0    2.50    1.00
  -7  -8   0    3.80    0.50
  -7   8   0    4.70    1.30
   7   8   0    5.90    1.40
  -7   8   0    3.70    0.90
  -8  -8   0   14.00    1.00
   8  -8   0   14.70    1.80
  -8  -8   0   14.10    1.00
  -8   8   0   12.50    1.70
   8   8   0   14.60    2.00
  -8   8   0   12.90    1.60
  -9  -8   0    7.30    0.90
  -9  -8   0    7.00    0.90
   9  -8   0    5.60    1.50
  -9   8   0    5.00    1.40
   9   8   0    6.70    1.80
  -9   8   0    4.30    1.40
  -9   8   0    7.60    1.80
 -10  -8   0    0.20    0.50
 -10  -8   0   -0.20    0.30
  10   8   0    1.10    1.10
 -10   8   0    0.20    0.70
 -11  -8   0    3.50    0.80
 -11  -8   0    1.90    0.70
  11   8   0    1.00    1.10
 -11   8   0    2.70    1.20
 -11   8   0    3.20    1.50
 -12  -8   0   23.60    1.90
 -12  -8   0   27.10    2.00
  12   8   0   24.90    3.30
 -12   8   0   22.90    3.00
 -12   8   0   23.00    2.60
 -13  -8   0   -0.20    0.60
 -13  -8   0    0.50    0.60
  13   8   0   -0.20    1.10
 -13   8   0   -0.70    0.70
 -13   8   0    0.30    1.20
 -14  -8   0    1.70    0.80
 -14   8   0    2.50    1.30
 -14   8   0   -0.20    1.20
  14   8   0    1.70    1.60
 -15  -8   0    1.20    0.80
 -15   8   0   -1.10    0.80
  15   8   0   -2.00    1.00
 -15   8   0   -0.70    0.80
 -16  -8   0    0.90    0.90
  16   8   0   -2.20    0.80
 -16   8   0    1.40    1.50
 -16   8   0    0.20    1.00
 -17  -8   0   15.40    1.80
  17   8   0   22.70    5.20
 -17   8   0   16.90    3.40
 -17   8   0   15.60    2.90
   0  -9   0    0.20    0.30
   0  -9   0    0.50    0.40
   0   9   0    0.10    0.30
   0   9   0    0.10    0.30
  -1  -9   0    1.00    0.50
   1  -9   0    0.80    0.40
  -1  -9   0    1.30    0.40
   1  -9   0    1.00    0.40
   1   9   0    1.50    0.40
  -1   9   0    1.00    0.40
  -1   9   0    0.70    0.50
   1   9   0    1.70    0.60
  -2  -9   0    0.20    0.30
   2  -9   0   -0.20    0.30
   2  -9   0    0.40    0.40
  -2   9   0    0.30    0.40
   2   9   0    0.00    0.40
   2   9   0   -0.20    0.20
  -2   9   0    0.30    0.40
   2   9   0   -0.10    0.20
  -3  -9   0   56.49    3.00
   3  -9   0   54.49    3.10
   3  -9   0   58.29    3.00
  -3   9   0   54.19    2.90
  -3   9   0   57.39    3.10
   4  -9   0    0.40    0.40
   4  -9   0    0.30    0.50
  -4  -9   0    1.20    0.60
   4   9   0   -0.20    0.40
  -4   9   0   -0.10    0.30
  -4   9   0    0.50    0.50
  -5  -9   0    2.30    0.70
   5  -9   0    3.60    0.80
   5  -9   0    1.40    0.80
  -5   9   0    2.80    1.00
  -5   9   0    3.10    0.80
   5   9   0    3.00    0.90
   6  -9   0  164.58    7.40
   6  -9   0  161.68    7.50
  -6  -9   0  162.38    7.40
  -6   9   0  151.88    7.40
   6   9   0  159.88    7.70
  -6   9   0  161.68    7.20
  -7  -9   0   -0.30    0.20
   7  -9   0    0.50    0.70
  -7  -9   0    0.10    0.20
  -7   9   0    0.80    0.60
   7   9   0    0.90    0.80
  -7   9   0   -0.10    0.50
  -8  -9   0    0.10    0.30
  -8  -9   0   -0.10    0.20
   8  -9   0   -0.10    0.70
  -8   9   0    0.10    0.50
  -8   9   0    0.40    0.60
   8   9   0   -0.30    0.70
   9  -9   0  379.66   16.40
  -9  -9   0  395.56   14.80
  -9  -9   0  389.06   14.80
  -9   9   0  407.86   16.20
   9   9   0  387.26   17.00
  -9   9   0  372.46   16.90
 -10  -9   0    5.80    0.80
 -10  -9   0    5.20    0.80
  10   9   0    6.80    1.90
 -10   9   0    5.90    1.40
 -10   9   0    6.50    1.80
 -11  -9   0   21.60    1.60
 -11  -9   0   24.20    2.20
  11   9   0   22.90    3.10
 -11   9   0   23.10    2.40
 -11   9   0   23.30    2.90
 -12  -9   0    0.80    0.50
 -12  -9   0    2.60    0.70
 -12   9   0    0.90    0.90
  12   9   0    2.50    1.50
 -12   9   0    2.40    1.50
 -13  -9   0    4.10    0.90
 -13  -9   0    3.50    0.90
 -13   9   0    4.80    1.80
 -13   9   0    7.40    1.80
  13   9   0    5.50    2.10
 -14  -9   0    5.80    1.70
 -14  -9   0    5.10    1.10
 -14   9   0    8.00    2.40
  14   9   0    4.50    2.10
 -14   9   0    5.40    1.60
 -15  -9   0    0.50    0.60
 -15   9   0    1.40    1.50
  15   9   0    1.60    1.60
 -15   9   0    2.90    1.30
 -16  -9   0    0.90    0.70
  16   9   0    1.50    1.60
 -16   9   0   -0.10    1.00
  17   9   0    0.30    1.70
 -17   9   0    0.90    1.20
 -17   9   0   -0.20    1.50
   0 -10   0    2.90    0.70
   0 -10   0    1.70    0.50
   0  10   0    1.90    0.50
   0  10   0    1.60    0.60
   1 -10   0    5.50    0.80
   1 -10   0    4.70    0.80
  -1 -10   0    4.10    0.60
  -1 -10   0    4.80    0.70
   1  10   0    4.40    0.80
  -1  10   0    3.30    0.70
   1  10   0    4.70    0.60
  -1  10   0    5.00    0.80
   2 -10   0    2.10    0.70
  -2 -10   0    2.50    0.70
   2 -10   0    1.40    0.50
   2  10   0    2.40    0.70
   2  10   0    2.10    0.40
  -2  10   0    2.20    0.60
   2  10   0    1.90    0.40
  -2  10   0    0.90    0.50
  -3 -10   0  178.08    8.30
   3 -10   0  189.98    8.10
   3 -10   0  183.88    7.90
   3  10   0  189.88    8.10
  -3  10   0  181.68    8.00
   3  10   0  186.88    6.90
   3  10   0  188.08    6.90
  -3  10   0  186.58    7.80
  -4 -10   0    1.00    0.60
   4 -10   0   -0.10    0.60
   4 -10   0    1.70    0.60
   4  10   0    0.50    0.60
  -4  10   0    0.70    0.50
  -4  10   0    0.50    0.50
   5 -10   0    4.60    1.10
  -5 -10   0    5.70    1.10
   5 -10   0    4.60    1.10
  -5  10   0    5.40    1.10
  -5  10   0    6.10    1.00
   5  10   0    7.20    1.40
   6 -10   0    2.20    0.90
   6 -10   0    1.80    0.90
   6  10   0    0.50    0.70
  -6  10   0    1.70    0.70
   7 -10   0    2.80    1.00
  -7  10   0    1.90    0.80
  -7  10   0    2.20    0.80
   7  10   0    2.30    1.10
   8 -10   0   -0.40    0.70
  -8 -10   0   -0.20    0.10
  -8 -10   0    0.10    0.20
  -8  10   0    2.10    1.10
  -8  10   0   -0.30    0.50
  -8  10   0    0.70    0.60
   8  10   0   -0.70    0.70
  -9 -10   0  131.99    5.40
   9 -10   0  141.09    7.20
  -9  10   0  144.89    7.80
  -9  10   0  137.19    6.90
   9  10   0  149.88    7.80
 -10 -10   0    0.70    0.40
 -10 -10   0    1.00    0.40
 -10  10   0    0.90    0.80
 -10  10   0    0.10    1.00
  10  10   0    1.40    1.60
 -11 -10   0    1.50    0.50
 -11 -10   0    1.90    0.50
 -11  10   0   -0.30    0.60
 -11  10   0   -0.10    1.00
  11  10   0   -0.20    1.10
 -12 -10   0  126.99    5.70
 -12  10   0  136.99    7.20
  12  10   0  138.29    8.30
 -12  10   0  144.09    8.20
 -13 -10   0    1.00    0.60
 -13 -10   0    1.30    0.60
 -13  10   0    4.80    2.00
 -13  10   0    1.20    0.90
  13  10   0   -1.20    1.00
 -14 -10   0    4.10    0.80
 -14 -10   0    3.70    0.90
  14  10   0    3.10    1.80
 -14  10   0    4.10    1.40
 -14  10   0   -0.80    0.90
 -15 -10   0   23.00    1.80
 -15  10   0   23.10    3.30
  15  10   0   17.80    3.60
 -15  10   0   25.60    2.90
 -16 -10   0    2.10    0.80
  16  10   0    9.00    2.90
 -16  10   0    5.50    1.90
 -16  10   0    8.60    2.70
 -17  10   0    0.20    1.10
 -17  10   0    3.70    1.90
  17  10   0    3.90    2.50
   0 -11   0    1.30    0.50
   0 -11   0    1.20    0.50
   0  11   0    0.30    0.40
   0  11   0    1.40    0.50
   1 -11   0    0.50    0.40
  -1 -11   0    0.40    0.40
   1 -11   0    0.80    0.50
  -1 -11   0    0.00    0.30
  -1  11   0   -0.30    0.40
  -1  11   0    0.40    0.40
   1  11   0    0.70    0.50
   1  11   0   -0.30    0.20
   2 -11   0   29.10    2.00
   2 -11   0   28.30    2.00
  -2 -11   0   25.90    2.60
   2  11   0   27.80    2.10
  -2  11   0   29.80    2.00
  -2  11   0   27.90    1.90
   2  11   0   30.20    1.50
   2  11   0   28.70    1.60
   3 -11   0  303.57   12.20
   3 -11   0  297.67   12.00
  -3 -11   0  287.87   12.00
  -3  11   0  288.57   11.80
   3  11   0  297.87   11.00
   3  11   0  294.87   11.00
  -3  11   0  289.87   12.70
   3  11   0  299.17   12.20
   4 -11   0   32.40    2.40
   4 -11   0   29.80    2.20
  -4 -11   0   31.60    2.20
  -4  11   0   29.60    2.30
   4  11   0   31.10    2.40
  -4  11   0   28.60    2.00
  -5 -11   0   11.20    2.10
   5 -11   0    9.10    1.20
   5 -11   0    7.60    1.40
  -5  11   0    9.90    1.20
   5  11   0    8.40    1.60
   6 -11   0    3.50    1.10
   6 -11   0    3.10    1.00
  -6  11   0    4.80    1.00
   6  11   0    2.60    1.00
   7 -11   0    2.10    1.00
   7  11   0    2.20    1.00
  -7  11   0    1.00    0.60
  -7  11   0    0.40    0.50
   8 -11   0    3.40    1.20
  -8  11   0    3.10    1.10
   8  11   0    4.70    1.50
  -8  11   0    6.30    1.70
  -8  11   0    3.70    1.00
   9 -11   0   73.29    5.00
   9  11   0   83.39    5.60
  -9  11   0   83.09    5.50
  -9  11   0   93.39    4.90
 -10 -11   0    2.70    0.30
 -10 -11   0    2.40    0.30
 -10  11   0    3.30    1.10
 -10  11   0    1.90    1.50
  10  11   0    2.30    1.20
 -11 -11   0    1.10    0.50
 -11 -11   0    1.00    0.30
 -11  11   0    0.70    0.80
  11  11   0    0.70    1.10
 -11  11   0    1.40    1.40
 -12 -11   0    1.30    0.40
 -12 -11   0    2.20    0.50
 -12  11   0    1.90    1.50
  12  11   0    3.40    1.70
 -12  11   0    2.70    1.20
 -13 -11   0   11.20    0.90
 -13 -11   0   10.30    0.90
  13  11   0   13.80    3.00
 -13  11   0   11.90    2.70
 -13  11   0    8.10    1.90
 -14 -11   0    6.90    0.90
 -14 -11   0    7.00    0.90
 -14  11   0   11.90    2.80
  14  11   0   11.20    2.90
 -14  11   0    7.50    1.80
 -15  11   0   11.60    2.80
 -15  11   0   12.70    2.50
  15  11   0   13.10    3.10
  16  11   0    3.80    3.70
 -16  11   0   -0.20    0.90
 -16  11   0    1.60    1.70
  17  11   0    3.00    2.20
 -17  11   0    1.00    1.10
 -17  11   0    2.70    1.80
   0 -12   0  858.51   32.80
   0  12   0  875.81   32.60
   1 -12   0   11.00    1.20
  -1 -12   0   10.50    1.00
  -1 -12   0   11.30    1.20
   1 -12   0   10.00    1.20
  -1  12   0   10.60    1.20
   1  12   0   11.60    1.00
  -1  12   0   12.50    1.20
   1  12   0   10.50    1.20
   2 -12   0   31.70    2.20
   2 -12   0   31.70    2.20
  -2 -12   0   29.30    2.10
   2  12   0   30.60    2.30
   2  12   0   32.80    1.70
   2  12   0   32.20    1.70
  -2  12   0   32.10    2.10
  -2  12   0   31.70    2.20
  -3 -12   0    3.90    0.90
   3 -12   0    4.30    1.00
   3 -12   0    5.50    1.10
  -3  12   0    4.50    1.00
   3  12   0    6.10    0.50
   3  12   0    2.70    0.90
   3  12   0    5.00    0.50
  -3  12   0    4.90    0.90
   4 -12   0    0.40    0.70
  -4 -12   0   -0.20    0.30
   4 -12   0    0.80    0.70
   4  12   0    0.00    0.50
  -4  12   0    1.10    0.70
  -4  12   0    0.50    0.50
   5 -12   0    4.70    1.10
   5 -12   0    3.10    1.00
  -5  12   0    5.30    1.00
   5  12   0    2.30    1.00
   6 -12   0    6.40    1.30
   6 -12   0    4.40    1.20
  -6  12   0    7.10    1.30
   6  12   0    4.40    1.30
   7 -12   0    7.90    1.60
   7 -12   0    6.60    1.30
   7  12   0    5.50    1.50
  -7  12   0    8.10    1.20
   8 -12   0   13.90    2.00
  -8  12   0   21.30    2.00
   8  12   0   24.50    2.70
  -8  12   0   16.30    2.40
  -9  12   0  101.69    5.50
  -9  12   0  109.59    6.60
 -10  12   0    1.10    1.30
 -10  12   0    0.50    0.70
  10  12   0    1.50    1.20
 -11  12   0    3.60    1.70
  11  12   0    2.70    1.60
 -11  12   0    1.50    1.00
 -12  12   0  135.89    7.30
 -12  12   0  140.99    8.40
  12  12   0  141.49    8.70
 -13  12   0    4.30    1.90
  13  12   0   13.70    2.90
 -13  12   0    8.90    1.90
 -14  12   0    5.30    2.20
 -14  12   0    7.70    1.80
  14  12   0    5.80    2.20
 -15  12   0    3.00    1.30
  15  12   0    6.10    2.40
 -16  12   0   -0.50    0.80
 -16  12   0   -1.30    0.90
  16  12   0   -1.20    1.10
  17  12   0    8.30    2.80
 -17  12   0    5.70    1.90
 -17  12   0    5.20    2.40
   0 -13   0    0.30    0.40
   0 -13   0    1.10    0.50
   0  13   0    1.50    0.60
   0  13   0    0.50    0.40
  -1 -13   0    5.80    0.80
   1 -13   0    4.70    0.90
  -1 -13   0    5.60    1.00
   1 -13   0    5.60    1.00
   1  13   0    9.50    1.20
   1  13   0    6.40    0.80
  -1  13   0    6.40    1.10
  -1  13   0    5.70    1.10
   1  13   0    4.40    0.90
   2 -13   0   94.79    4.60
  -2 -13   0   91.09    4.60
   2 -13   0   94.09    4.60
   2  13   0   87.49    3.90
  -2  13   0   92.69    4.50
   2  13   0   89.89    4.00
   2  13   0   89.69    4.70
   3 -13   0  189.58    8.20
   3 -13   0  177.18    8.00
  -3 -13   0  178.38    8.00
   3  13   0  179.68    7.10
   3  13   0  182.78    7.10
  -3  13   0  188.18    8.20
  -3  13   0  182.68    7.90
   4 -13   0   42.40    2.90
   4 -13   0   42.70    2.80
  -4  13   0   38.00    2.50
   4  13   0   40.40    3.00
   5 -13   0   14.10    1.60
   5 -13   0    8.00    1.60
   5  13   0   12.00    1.70
  -5  13   0   11.10    1.30
   6 -13   0  581.24   22.90
   6 -13   0  556.94   23.00
   6  13   0  564.94   23.30
  -6  13   0  591.44   22.50
   7 -13   0    0.20    0.70
   7 -13   0    1.60    0.90
  -7  13   0    1.90    0.80
   7  13   0    1.60    1.10
   8 -13   0    1.30    1.70
   8  13   0    3.00    1.30
  -8  13   0    4.00    1.10
  -9  13   0    6.40    1.80
  -9  13   0    8.10    1.50
   9  13   0    5.80    1.80
 -10  13   0    1.40    1.20
 -10  13   0    1.10    0.70
  10  13   0   -0.90    0.90
  11  13   0    0.40    1.20
 -11  13   0    2.00    1.10
 -11  13   0    1.00    1.40
  12  13   0    7.80    2.40
 -12  13   0    8.70    2.30
 -13  13   0    0.40    0.80
  13  13   0    3.90    2.00
 -13  13   0    2.00    1.60
 -14  13   0   23.20    3.50
  14  13   0   22.30    3.50
 -14  13   0   13.60    2.20
 -15  13   0   18.40    2.50
  15  13   0   24.50    3.90
 -15  13   0   23.80    3.70
  16  13   0    1.80    1.80
 -16  13   0    4.50    1.60
 -16  13   0    2.20    1.80
  17  13   0    1.70    2.10
 -17  13   0    1.70    1.30
 -17  13   0    1.80    1.80
   0 -14   0  340.57   13.80
   0 -14   0  331.17   13.50
   0  14   0  356.56   13.90
   0  14   0  337.17   13.60
   1 -14   0   11.60    1.30
  -1 -14   0   16.30    1.50
   1 -14   0   17.70    1.60
  -1  14   0   15.40    1.50
   1  14   0   12.60    1.50
  -1  14   0   17.30    1.50
   1  14   0   13.50    1.30
   1  14   0   14.60    1.20
  -2 -14   0    0.70    0.50
   2 -14   0    0.50    0.50
   2 -14   0    0.60    0.70
   2  14   0    0.50    0.60
   2  14   0    0.20    0.40
  -2  14   0    0.80    0.60
   2  14   0    0.20    0.40
  -2  14   0    0.60    0.50
   3 -14   0  311.27   12.80
   3 -14   0  303.47   12.70
   3  14   0  305.47   11.60
   3  14   0  305.37   11.60
   3  14   0  300.67   12.90
  -3  14   0  297.97   12.70
  -3  14   0  309.67   12.50
   4 -14   0    0.60    0.60
   4 -14   0    1.10    0.80
   4  14   0    1.60    0.80
  -4  14   0    0.70    0.50
   5 -14   0    2.20    0.80
   5 -14   0    1.50    0.90
  -5  14   0    3.20    1.00
   5  14   0    2.10    1.00
   6 -14   0    0.80    0.70
   6 -14   0    1.60    0.90
   6  14   0    1.00    0.80
  -6  14   0    0.20    0.50
   7 -14   0   -0.80    0.50
  -7  14   0    0.30    1.00
  -7  14   0   -0.10    0.50
   7  14   0   -0.90    0.60
   8 -14   0    1.60    1.00
  -8  14   0    0.20    0.60
  -8  14   0   -0.30    0.90
   8  14   0   -0.60    1.00
   9  14   0    8.90    2.10
  -9  14   0    6.40    1.40
  -9  14   0   10.50    2.30
  10  14   0    2.70    1.50
 -10  14   0    0.10    1.20
 -10  14   0    2.10    0.90
 -11  14   0    0.10    1.20
 -11  14   0   -0.20    0.70
  11  14   0    0.10    1.20
 -12  14   0   32.10    3.90
  12  14   0   31.30    3.90
 -12  14   0   33.90    3.00
  13  14   0    0.30    1.20
 -13  14   0   -1.00    0.70
 -13  14   0    0.50    1.30
  14  14   0   -0.30    1.20
 -14  14   0    1.20    1.50
 -14  14   0   -0.50    0.80
  15  14   0   18.30    5.70
 -15  14   0   25.50    2.90
 -15  14   0   34.40    4.20
 -16  14   0    0.40    1.40
 -16  14   0    0.30    0.90
  16  14   0   -1.90    1.30
   0 -15   0    0.50    0.50
   0 -15   0    0.30    0.50
   0  15   0    0.90    0.50
   0  15   0    0.40    0.60
   0  15   0    0.80    0.50
   1 -15   0    4.50    1.00
   1 -15   0    3.00    0.80
  -1  15   0    3.20    0.90
   1  15   0    3.40    1.00
   1  15   0    3.60    0.80
   1  15   0    3.50    0.90
   2 -15   0   51.99    3.20
   2 -15   0   48.90    3.10
   2  15   0   46.20    2.50
  -2  15   0   51.99    3.10
  -2  15   0   49.30    3.10
   2  15   0   51.79    3.30
   2  15   0   48.70    2.60
   3 -15   0   91.39    4.70
   3 -15   0   79.69    4.40
  -3  15   0   76.59    4.20
   3  15   0   83.49    3.60
   3  15   0   78.69    4.60
   3  15   0   81.49    3.50
   4 -15   0   -0.30    0.50
   4 -15   0   -0.50    0.50
   4  15   0    0.10    0.10
   4  15   0    0.00    0.70
  -4  15   0   -0.20    0.50
   5 -15   0    2.10    1.00
   5  15   0    1.30    0.90
  -5  15   0    2.60    0.80
   6 -15   0  115.59    6.40
  -6  15   0  124.59    6.10
   6  15   0  133.89    7.00
  -7  15   0    0.70    0.70
   7  15   0    0.80    1.10
   8  15   0    0.30    1.00
  -8  15   0   -0.10    0.60
  -8  15   0    0.50    1.00
  -9  15   0   24.70    2.30
   9  15   0   23.30    3.00
  -9  15   0   17.90    2.70
  10  15   0    1.80    1.50
 -10  15   0    1.70    1.40
 -10  15   0    1.30    0.80
  11  15   0    8.40    2.40
 -11  15   0    8.90    2.40
 -11  15   0    8.80    1.70
 -12  15   0    1.30    1.00
 -12  15   0    2.60    1.70
  12  15   0    0.10    1.30
 -13  15   0    0.40    0.80
  13  15   0   -0.20    1.20
 -13  15   0   -1.60    1.10
  14  15   0    4.90    2.20
 -14  15   0    1.40    1.10
 -14  15   0    4.70    2.70
  15  15   0    4.20    2.10
 -15  15   0    2.20    1.30
 -15  15   0    1.70    1.70
 -16  15   0    0.60    1.10
 -16  15   0    1.50    1.60
  16  15   0   -0.60    1.30
   0  16   0  457.35   18.10
   0  16   0  444.66   17.70
   0  16   0  449.76   17.90
   1 -16   0    0.90    0.60
   1  16   0    1.40    0.60
  -1  16   0    1.10    0.80
   1  16   0    1.10    0.50
   1  16   0    0.90    0.60
  -1  16   0    0.70    0.60
  -1  16   0    0.00    0.50
   2 -16   0   -0.10    0.50
   2  16   0    0.90    0.50
   2  16   0   -0.50    0.60
   2  16   0    1.00    0.50
  -2  16   0    0.00    0.50
  -2  16   0    0.40    0.50
   3 -16   0  232.88   10.00
   3  16   0  221.38    8.90
   3  16   0  235.48   10.30
  -3  16   0  225.78    9.80
   3  16   0  219.08    8.90
   4 -16   0    4.40    1.20
   4  16   0    3.20    0.40
   4  16   0    3.50    0.40
  -4  16   0    3.30    0.90
   4  16   0    3.30    1.20
   5 -16   0    1.80    0.90
   5  16   0    1.20    0.90
  -5  16   0    0.90    0.70
   6 -16   0    5.10    1.40
  -6  16   0    7.20    1.40
  -6  16   0    9.50    2.00
   6  16   0    8.40    1.80
   7 -16   0   -0.40    0.70
   7  16   0    0.20    1.00
  -7  16   0   -0.60    0.50
  -7  16   0   -0.50    0.80
   8  16   0   31.10    3.30
  -8  16   0   27.30    3.20
  -8  16   0   27.30    2.40
   9  16   0   19.20    2.80
  -9  16   0   19.80    2.90
  -9  16   0   21.10    2.20
  10  16   0    2.00    1.50
 -10  16   0    0.10    1.30
 -10  16   0   -0.80    0.50
 -11  16   0    5.30    1.50
 -11  16   0    7.20    2.30
  11  16   0    4.80    2.00
 -12  16   0  112.89    7.60
  12  16   0  106.99    7.60
 -12  16   0  108.29    6.20
 -13  16   0    4.60    2.10
 -13  16   0    2.30    1.10
  13  16   0    1.00    1.60
  14  16   0    4.30    2.10
 -14  16   0    2.70    1.30
 -14  16   0    1.00    1.60
 -15  16   0   14.80    3.60
  15  16   0   15.70    3.60
 -15  16   0   18.50    2.50
  16  16   0   -0.90    1.20
 -16  16   0    0.50    1.70
 -16  16   0   -0.20    0.90
   0  17   0    1.50    0.80
   0  17   0    2.50    0.90
   0  17   0    1.40    0.70
   1 -17   0    0.60    0.60
  -1  17   0   -0.30    0.40
   1  17   0   -0.10    0.50
  -1  17   0   -0.90    0.50
  -1  17   0    0.30    0.60
   1  17   0    0.00    0.40
   1  17   0    1.00    0.60
   2 -17   0   10.00    1.40
  -2  17   0    6.60    1.40
   2  17   0    7.90    1.50
   2  17   0    6.90    0.90
  -2  17   0    7.10    1.30
   3 -17   0    5.40    1.30
  -3  17   0    5.20    1.20
   3  17   0    4.60    1.30
   3  17   0    4.80    0.70
  -3  17   0    3.20    1.10
   3  17   0    4.90    0.80
   4 -17   0   14.30    1.90
   4  17   0   14.20    2.00
  -4  17   0   16.10    1.80
  -4  17   0   15.10    2.10
   4  17   0   18.20    0.90
   5 -17   0    2.30    1.10
   5  17   0    2.90    1.10
  -5  17   0    2.60    0.90
  -5  17   0    3.40    1.30
  -6  17   0  162.48   11.10
   6  17   0  163.18    8.70
  -6  17   0  167.58    7.80
   7  17   0    4.90    1.70
  -7  17   0    3.50    1.10
  -7  17   0    5.80    1.80
   8  17   0    9.30    2.30
  -8  17   0    8.00    1.60
  -8  17   0    7.60    2.20
   9  17   0   26.90    3.40
  -9  17   0   30.80    2.70
  -9  17   0   29.10    3.40
  10  17   0    3.00    1.80
 -10  17   0    7.00    1.60
 -10  17   0    5.50    2.10
 -11  17   0    6.40    2.30
  11  17   0    3.70    1.80
 -11  17   0    3.70    1.30
 -12  17   0    0.00    0.90
 -12  17   0    0.90    1.70
  12  17   0    2.90    1.70
 -13  17   0    1.40    0.90
 -13  17   0   -0.30    1.40
  13  17   0   -0.70    1.20
 -14  17   0    7.40    2.60
  14  17   0    3.00    2.20
 -14  17   0    3.30    1.40
  15  17   0    6.00    2.70
 -15  17   0    7.70    2.60
 -15  17   0    7.70    2.00
 -16  17   0   -0.80    1.60
 -16  17   0    0.70    1.00
  16  17   0    2.20    2.00
   0  18   0   15.80    1.60
   0  18   0   17.50    1.90
   0  18   0   11.70    1.60
  -1  18   0    8.80    1.40
  -1  18   0    8.00    1.20
   1  18   0    7.10    1.10
   1  18   0    6.00    1.10
  -1  18   0    5.60    1.20
   1  18   0    7.40    1.60
   2 -18   0    0.00    0.60
   2  18   0    0.80    0.80
   2  18   0   -0.20    0.30
   2  18   0    0.30    0.50
  -2  18   0    0.30    0.70
  -2  18   0    1.00    0.80
   3 -18   0  104.49    5.50
   3  18   0   95.69    5.70
   3  18   0  106.89    4.50
   3  18   0  100.29    4.50
  -3  18   0   98.59    5.70
  -3  18   0  103.99    5.40
   4 -18   0    0.50    0.90
   4  18   0    1.20    0.30
  -4  18   0    2.10    0.90
  -4  18   0    2.70    1.20
   4  18   0    0.80    0.90
   4  18   0    1.30    0.40
   5 -18   0    4.80    1.40
  -5  18   0    5.80    1.70
  -5  18   0    8.10    1.50
   5  18   0    4.60    1.70
   6  18   0   -0.80    0.70
  -6  18   0    3.00    1.00
  -6  18   0    3.00    1.40
   7  18   0    0.90    1.10
  -7  18   0    0.60    1.20
  -7  18   0    0.00    0.60
   8  18   0   -0.70    0.90
  -8  18   0   -1.70    0.80
  -8  18   0    0.60    0.70
  -9  18   0    2.20    1.50
  -9  18   0    5.00    1.30
   9  18   0    6.00    2.10
  10  18   0   15.40    3.10
 -10  18   0   13.60    1.90
 -10  18   0    9.70    2.70
 -11  18   0    1.50    1.60
 -11  18   0    1.60    1.00
  11  18   0    2.90    1.90
  12  18   0   -1.60    1.10
 -12  18   0    0.40    1.20
 -12  18   0    3.40    1.20
  13  18   0   -1.00    1.20
 -13  18   0   -0.40    0.60
 -13  18   0    1.20    1.80
 -14  18   0    2.60    1.80
  14  18   0    1.00    1.80
 -14  18   0    0.10    0.90
 -15  18   0    1.30    2.00
 -15  18   0    1.60    1.20
  15  18   0    0.60    1.80
   0  19   0    2.10    0.90
   0  19   0    1.00    0.80
   0  19   0    0.80    0.60
   1  19   0    0.20    0.50
  -1  19   0   -0.40    0.60
   1  19   0    0.90    0.80
  -1  19   0   -0.30    0.60
   1  19   0    0.50    0.60
  -1  19   0    0.60    0.90
   2  19   0    5.80    1.00
   2  19   0    3.10    0.80
   2  19   0    7.10    1.70
  -2  19   0    3.40    1.30
  -2  19   0    4.80    1.20
  -3  19   0   83.49    5.10
  -3  19   0   88.39    4.80
   3  19   0   77.99    5.00
   3  19   0   76.99    3.80
   3  19   0   85.59    3.90
   4  19   0    1.40    0.40
   4  19   0    0.70    0.30
  -4  19   0    0.40    0.60
  -4  19   0    0.20    0.90
   4  19   0    1.10    1.00
   5  19   0   -0.30    0.70
  -5  19   0    2.10    1.80
  -5  19   0    0.70    0.80
  -6  19   0   47.10    4.10
   6  19   0   45.60    4.00
  -6  19   0   48.80    3.40
  -7  19   0    2.00    0.90
  -7  19   0    3.20    1.70
   7  19   0    2.20    1.30
   8  19   0    4.90    1.80
  -8  19   0    4.00    1.30
  -8  19   0   -0.50    1.10
  -9  19   0   92.19    5.50
   9  19   0  106.89    6.90
  -9  19   0   84.39    6.40
  10  19   0    2.20    1.40
 -10  19   0   -0.40    1.20
 -10  19   0    1.00    0.90
 -11  19   0   13.70    3.10
 -11  19   0   10.40    2.00
  11  19   0    6.20    2.20
 -12  19   0   -0.70    1.20
  12  19   0    0.50    1.50
 -12  19   0    0.70    0.90
 -13  19   0    0.50    1.00
  13  19   0    2.00    2.30
 -13  19   0    3.00    2.20
  14  19   0    1.90    1.80
 -14  19   0   -0.30    1.60
 -14  19   0    2.10    1.20
  15  19   0    8.80    3.10
 -15  19   0    9.00    2.90
 -15  19   0    4.80    1.60
   0  20   0    2.60    1.10
   0  20   0    2.00    0.80
   0  20   0    4.40    1.20
   1  20   0    2.70    0.90
  -1  20   0    6.60    1.50
   1  20   0    4.30    1.00
   1  20   0    4.20    1.20
  -1  20   0    2.20    1.10
   2  20   0    4.40    1.40
  -2  20   0    3.10    1.10
   2  20   0    3.30    0.80
  -2  20   0    3.50    1.20
   2  20   0    1.90    0.70
   3  20   0   32.20    3.10
  -3  20   0   33.10    2.70
   3  20   0   36.60    2.10
   3  20   0   34.80    2.30
  -3  20   0   35.60    3.20
   4  20   0    0.50    0.30
   4  20   0    1.40    1.00
  -4  20   0    0.20    0.70
   4  20   0    0.70    0.30
  -4  20   0    0.30    0.80
  -5  20   0   -0.20    1.10
   5  20   0   -1.50    0.60
  -5  20   0    0.50    0.80
   6  20   0    2.40    1.30
  -6  20   0    3.20    1.70
  -6  20   0    3.90    1.20
  -7  20   0    9.30    1.70
   7  20   0   13.40    2.80
  -7  20   0    8.50    2.30
   8  20   0    5.70    1.90
  -8  20   0    3.40    1.90
  -8  20   0    6.00    1.60
   9  20   0   60.99    5.30
  -9  20   0   64.19    4.20
  -9  20   0   55.99    5.20
 -10  20   0   -0.60    1.10
 -10  20   0    2.90    1.10
  10  20   0    2.40    1.50
  11  20   0   -2.70    0.80
 -11  20   0    1.20    1.00
 -11  20   0   -1.40    1.30
  12  20   0   56.39    5.50
 -12  20   0   47.10    3.80
 -12  20   0   57.79    5.60
 -13  20   0    3.80    2.10
 -13  20   0    2.00    1.10
  13  20   0   -2.40    0.90
 -14  20   0   -1.50    1.50
 -14  20   0   -0.40    0.80
  14  20   0   -1.70    1.20
  15  20   0   34.50    5.00
 -15  20   0   34.60    3.30
 -15  20   0   31.40    4.40
   0  21   0    1.20    1.00
   0  21   0    1.20    0.80
   1  21   0    2.40    1.10
  -1  21   0    1.50    1.10
   1  21   0    1.40    0.70
  -1  21   0    3.20    1.20
   1  21   0    1.20    0.80
  -2  21   0    0.80    0.90
   2  21   0   -0.10    0.40
  -2  21   0    0.50    0.70
   2  21   0    0.20    0.80
   2  21   0    0.30    0.50
   3  21   0   -0.10    0.50
   3  21   0    0.40    0.90
  -3  21   0   -0.80    0.50
   3  21   0    0.00    0.40
  -3  21   0    1.10    1.00
   4  21   0    3.90    0.60
   4  21   0    4.60    0.60
  -4  21   0    4.30    1.30
   4  21   0    3.40    1.30
  -5  21   0    1.10    1.40
   5  21   0    0.90    1.10
  -5  21   0    1.20    1.00
   6  21   0   36.00    3.70
  -6  21   0   40.90    3.90
   7  21   0   -2.00    0.70
  -7  21   0   -1.30    1.10
  -7  21   0    4.10    1.30
  -8  21   0    0.10    0.80
  -8  21   0   -0.40    1.20
   8  21   0    0.50    1.40
   9  21   0   12.50    2.90
  -9  21   0   11.90    1.90
  -9  21   0   10.90    2.60
  10  21   0   -0.70    1.10
 -10  21   0    0.30    1.30
 -10  21   0    1.40    1.10
  11  21   0   -2.10    1.00
 -11  21   0    0.60    1.30
 -11  21   0    0.10    0.90
 -12  21   0   -0.40    1.30
 -12  21   0    1.50    1.00
  12  21   0   -2.30    1.20
  13  21   0    1.20    1.50
 -13  21   0    2.40    1.20
 -13  21   0    3.10    2.00
  14  21   0   -1.00    1.20
 -14  21   0    2.80    2.20
 -14  21   0    0.70    0.90
 -15  21   0    0.70    1.00
  15  21   0    0.00    1.80
 -15  21   0    2.40    2.10
   0  22   0    6.40    1.50
   0  22   0    4.30    1.40
  -1  22   0    3.90    1.30
   1  22   0    0.90    0.80
   1  22   0    1.70    1.00
   1  22   0    3.20    1.30
  -1  22   0    4.20    1.40
   2  22   0    2.70    0.90
   2  22   0    1.80    1.10
  -2  22   0    2.50    1.30
   2  22   0    0.60    0.60
  -2  22   0    1.20    1.00
  -3  22   0   48.90    4.00
   3  22   0   57.09    3.00
   3  22   0   51.39    4.10
   3  22   0   54.19    2.90
  -3  22   0   60.79    4.00
  -4  22   0   -0.60    0.90
   4  22   0    0.10    0.30
   4  22   0   -1.30    0.70
   4  22   0   -0.50    0.30
  -4  22   0   -0.40    0.70
   5  22   0    0.90    1.00
  -5  22   0    1.30    1.00
  -5  22   0    3.00    1.60
   6  22   0    2.00    1.40
  -6  22   0    2.00    1.40
  -6  22   0    0.80    0.90
   7  22   0   -1.30    0.80
  -7  22   0    2.40    1.00
  -7  22   0   -0.40    1.10
  -8  22   0    4.30    1.40
  -8  22   0    0.40    1.40
   8  22   0    3.40    1.70
   9  22   0   37.20    4.30
  -9  22   0   39.50    4.30
  -9  22   0   38.50    3.30
 -10  22   0   10.80    2.10
 -10  22   0   10.00    2.80
  10  22   0   11.40    2.90
 -11  22   0    2.20    1.90
 -11  22   0   -0.90    0.70
  11  22   0    1.40    1.70
  12  22   0   25.30    3.90
 -12  22   0   26.20    2.90
 -12  22   0   33.60    4.40
 -13  22   0    2.50    1.40
 -13  22   0    1.00    1.60
  13  22   0    3.80    2.30
 -14  22   0    0.10    1.70
  14  22   0    1.70    2.00
 -14  22   0    2.50    1.20
   0  23   0    3.10    1.20
   0  23   0    1.00    0.90
   1  23   0    4.60    1.20
   1  23   0    2.30    0.90
   1  23   0    3.60    1.30
  -1  23   0    4.00    1.30
  -1  23   0    4.30    1.40
   2  23   0    1.50    0.80
   2  23   0    1.60    0.70
  -2  23   0    3.00    1.20
  -2  23   0    1.70    1.10
   2  23   0    0.80    1.10
  -3  23   0   43.70    3.50
   3  23   0   50.09    4.10
   3  23   0   50.59    2.80
   3  23   0   49.00    2.80
   4  23   0    4.50    0.70
   4  23   0    3.80    1.50
  -4  23   0    9.30    2.20
   4  23   0    4.30    0.70
  -4  23   0    6.50    1.60
   5  23   0    4.40    1.70
  -5  23   0    5.70    1.90
  -5  23   0    3.80    1.40
  -6  23   0  100.39    6.80
  -6  23   0  106.89    6.00
   6  23   0  107.39    7.00
  -7  23   0    0.60    0.80
  -7  23   0    1.10    1.30
   7  23   0    1.40    1.40
   8  23   0    6.60    2.20
  -8  23   0    5.20    2.00
  -8  23   0    5.20    1.50
   9  23   0   64.39    5.70
  -9  23   0   63.69    4.40
  -9  23   0   62.19    5.50
  10  23   0    0.10    1.50
 -10  23   0    0.70    1.00
 -10  23   0    0.50    1.30
  11  23   0   12.90    3.20
 -11  23   0   13.60    3.20
 -11  23   0   11.40    2.20
 -12  23   0   -1.10    0.70
 -12  23   0   -0.40    1.30
  12  23   0   -0.40    1.50
 -13  23   0    0.20    0.90
 -13  23   0    1.70    2.00
  13  23   0    1.10    1.80
 -14  23   0   -0.10    1.50
 -14  23   0    2.90    1.40
  14  23   0    1.60    2.00
   0  24   0   57.59    4.30
   0  24   0   63.59    4.10
   1  24   0   -1.10    0.70
  -1  24   0   -0.30    0.70
  -1  24   0    0.60    0.90
   1  24   0    0.50    0.80
   2  24   0    5.60    1.80
  -2  24   0    3.50    1.30
   2  24   0    4.30    1.00
  -2  24   0    1.60    1.30
   2  24   0    5.00    1.10
  -3  24   0   34.90    3.00
  -3  24   0   34.00    3.30
   3  24   0   28.80    3.20
   3  24   0   29.10    2.10
   3  24   0   28.10    2.00
  -4  24   0    0.10    0.80
   4  24   0    2.90    1.50
   4  24   0    0.90    0.40
  -4  24   0   -0.80    0.90
   4  24   0    0.70    0.30
  -5  24   0    2.70    1.50
  -5  24   0    1.90    1.10
   5  24   0    5.90    2.00
  -6  24   0   -0.50    1.30
  -6  24   0   -0.70    0.80
   6  24   0   -0.40    1.00
   7  24   0    1.80    1.40
  -7  24   0   -0.50    0.70
  -7  24   0    2.40    1.60
  -8  24   0    0.00    0.80
   8  24   0    1.20    1.50
  -8  24   0   -0.20    1.30
  -9  24   0   25.10    3.60
  -9  24   0   22.70    2.60
   9  24   0   22.20    3.50
 -10  24   0    2.50    1.20
 -11  24   0   -0.20    0.90
 -11  24   0   -1.60    1.50
  11  24   0   -1.20    1.20
 -12  24   0    2.30    1.30
  12  24   0    2.90    1.90
 -12  24   0   -0.70    1.40
 -13  24   0    3.00    1.40
 -13  24   0    3.00    2.30
  13  24   0    0.70    1.60
   0  25   0    0.70    0.90
   0  25   0    1.80    1.20
   1  25   0    0.60    1.00
   1  25   0    0.70    0.80
  -1  25   0    1.60    1.20
  -1  25   0   -0.80    0.80
   2  25   0    2.10    0.90
   2  25   0    0.50    1.10
  -2  25   0    1.40    1.00
   2  25   0    2.30    0.90
   3  25   0    1.60    1.30
   3  25   0   -0.20    0.50
   3  25   0    0.00    0.50
  -3  25   0   -0.70    0.80
  -3  25   0    0.50    1.10
  -4  25   0    0.90    1.10
   4  25   0   -0.80    0.90
   4  25   0    0.30    0.40
  -4  25   0   -0.20    0.70
   4  25   0    0.60    0.40
   5  25   0    7.00    2.20
  -5  25   0    8.90    2.40
  -5  25   0    9.70    2.10
   6  25   0   93.69    6.60
  -6  25   0   84.89    6.30
  -6  25   0   92.59    5.60
   7  25   0   -1.50    1.00
  -7  25   0    0.20    0.90
  -7  25   0    0.10    1.40
  -8  25   0    5.30    1.50
  -8  25   0    2.50    1.80
   8  25   0    2.10    1.70
  -9  25   0    5.60    2.20
  -9  25   0    5.20    1.50
   9  25   0    5.90    2.30
  10  25   0    4.50    2.20
 -10  25   0    2.00    1.10
 -10  25   0    0.70    1.30
  11  25   0    0.60    1.60
 -11  25   0    2.40    1.20
 -11  25   0    1.20    1.80
  12  25   0   -1.30    1.50
 -12  25   0    0.20    1.60
 -12  25   0   -0.10    0.90
 -13  25   0    0.10    1.50
  13  25   0   -1.00    1.30
 -13  25   0   -0.20    0.80
   0  26   0   97.19    5.60
   0  26   0  100.89    6.20
   1  26   0    2.60    1.10
  -1  26   0    1.10    1.10
  -1  26   0    3.50    1.40
   1  26   0    1.10    1.20
  -2  26   0    0.40    1.00
   2  26   0    0.50    0.80
  -2  26   0    0.00    0.90
   2  26   0    0.10    1.00
   2  26   0   -0.10    0.70
   3  26   0   48.10    2.90
   3  26   0   48.30    3.10
  -3  26   0   46.20    4.10
  -3  26   0   52.29    4.00
   3  26   0   57.19    4.60
  -4  26   0    2.90    1.40
   4  26   0    1.90    0.60
  -4  26   0    3.20    1.50
   4  26   0    2.20    0.60
   4  26   0    3.30    1.70
  -5  26   0    1.00    1.30
  -5  26   0    2.70    1.30
   5  26   0    1.70    1.50
  -6  26   0    2.00    1.50
  -6  26   0   -1.10    0.60
   6  26   0   -0.80    1.00
   7  26   0    2.10    1.70
  -7  26   0    1.50    1.10
  -7  26   0    1.00    1.40
   8  26   0    0.90    1.50
  -8  26   0    0.00    1.50
  -8  26   0   -0.40    0.80
   9  26   0   29.00    4.10
  -9  26   0   32.00    6.90
  -9  26   0   36.10    3.40
 -10  26   0   -1.30    1.40
  10  26   0    1.30    1.70
 -10  26   0    0.90    1.00
  11  26   0    4.40    2.50
 -11  26   0    1.80    2.20
 -11  26   0    5.40    1.70
 -12  26   0   74.99    5.20
 -12  26   0   76.79    6.90
  12  26   0   66.79    6.80
   0  27   0    2.20    1.40
   0  27   0    1.70    1.00
  -1  27   0    2.40    1.30
   1  27   0    1.80    1.00
   1  27   0    4.90    1.80
  -1  27   0    1.60    2.00
  -2  27   0    2.70    1.40
   2  27   0    2.40    1.60
   2  27   0    2.90    1.00
  -2  27   0    3.80    1.40
  -3  27   0    1.80    1.30
   3  27   0    0.40    0.60
  -3  27   0   -0.10    1.00
   3  27   0   -1.50    1.00
   4  27   0    2.10    1.50
  -4  27   0    0.00    0.90
  -4  27   0    1.10    1.30
   4  27   0    1.40    0.50
   4  27   0    1.90    0.60
  -5  27   0   -1.10    0.70
  -5  27   0    0.40    1.30
   5  27   0   -0.10    1.20
  -6  27   0    3.80    2.00
  -6  27   0    3.90    1.50
   6  27   0    2.70    1.60
   7  27   0    1.30    1.50
  -7  27   0    2.70    1.90
  -7  27   0    0.70    1.10
   8  27   0    5.00    2.30
  -8  27   0    1.10    1.30
  -8  27   0    0.60    1.10
  -9  27   0    0.40    1.00
   9  27   0    1.90    1.80
  -9  27   0   -0.80    1.40
 -10  27   0    2.30    1.90
 -10  27   0    1.80    1.30
  10  27   0   -0.30    1.40
  11  27   0    0.60    1.50
 -11  27   0    0.80    1.00
 -11  27   0    4.50    2.20
 -12  27   0   -1.90    1.10
 -12  27   0    0.40    1.10
  12  27   0    2.00    1.90
   0  28   0   80.99    5.70
   0  28   0   84.89    5.20
  -1  28   0   -0.40    1.00
   1  28   0    0.70    1.20
   1  28   0    1.60    1.00
  -1  28   0    1.50    1.10
   2  28   0    0.20    1.30
   2  28   0    2.50    1.00
  -2  28   0    3.00    1.30
  -2  28   0    1.60    1.10
  -3  28   0    2.50    1.50
   3  28   0    1.80    0.70
   3  28   0    2.80    0.90
   3  28   0    2.30    1.60
  -3  28   0   -0.50    0.80
   4  28   0    1.20    0.50
   4  28   0    2.50    1.70
   4  28   0    1.40    0.60
  -4  28   0    0.30    1.00
  -4  28   0    2.00    1.50
  -5  28   0    1.00    1.20
  -5  28   0   -0.20    0.90
   5  28   0   -0.20    1.10
  -6  28   0    2.40    1.30
  -6  28   0    1.50    1.50
   6  28   0    3.00    1.60
   7  28   0    0.50    1.40
  -7  28   0   -0.10    0.80
  -7  28   0    1.50    1.50
  -8  28   0   -1.30    1.10
   8  28   0    1.70    1.60
  -8  28   0    1.30    1.00
  -9  28   0    6.30    1.70
  -9  28   0    2.60    1.90
   9  28   0    0.60    1.70
 -10  28   0    3.80    2.30
 -10  28   0    1.50    1.10
  10  28   0    2.00    2.00
 -11  28   0    0.00    1.00
  11  28   0    0.80    1.70
 -11  28   0    0.90    1.80
   0  29   0    0.70    1.20
   0  29   0    2.00    1.20
  -1  29   0    1.30    1.10
   1  29   0    1.80    1.50
  -1  29   0    3.00    1.50
   1  29   0    0.80    0.90
   2  29   0    0.10    0.70
  -2  29   0   -0.50    0.90
   2  29   0   -1.80    0.80
  -2  29   0   -1.10    0.90
  -3  29   0   15.80    2.50
   3  29   0   14.20    2.90
   3  29   0   11.10    1.40
  -3  29   0    9.70    2.30
   3  29   0   12.20    1.40
   4  29   0   -0.50    1.00
   4  29   0    0.30    0.40
  -4  29   0    0.50    1.00
  -4  29   0    0.50    1.30
  -5  29   0   -0.20    1.20
   5  29   0   -0.60    1.00
  -5  29   0   -1.50    0.60
  -6  29   0   73.39    5.70
   6  29   0   59.79    5.60
  -6  29   0   66.39    4.90
   7  29   0    2.40    1.80
  -7  29   0    3.40    1.40
  -7  29   0    0.90    1.60
  -8  29   0    4.70    2.10
  -8  29   0    5.10    1.70
   8  29   0    5.80    2.30
  -9  29   0   -0.10    1.00
   9  29   0   -0.90    1.40
  -9  29   0   -0.50    1.50
 -10  29   0    0.60    1.00
  10  29   0    1.00    1.40
 -10  29   0    1.60    2.00
  11  29   0    2.30    2.00
 -11  29   0    7.10    2.20
 -11  29   0    3.10    2.20
   0  30   0  100.49    6.70
   0  30   0   94.79    5.70
  -1  30   0   -0.80    0.90
   1  30   0   -0.40    0.90
  -1  30   0    0.70    1.10
   1  30   0    1.50    1.00
  -2  30   0    0.20    1.10
   2  30   0   -0.30    0.70
  -2  30   0   -0.10    1.10
   2  30   0    0.10    1.20
  -3  30   0   17.00    2.70
   3  30   0   13.60    1.60
  -3  30   0   19.20    2.80
   3  30   0   19.70    3.10
  -4  30   0    4.40    1.90
  -4  30   0    4.50    1.70
   4  30   0    2.70    0.80
  -5  30   0   10.20    2.30
  -5  30   0    6.10    2.20
   5  30   0   10.70    3.00
  -6  30   0    2.70    1.90
   6  30   0    2.00    1.70
  -6  30   0    0.10    1.10
   7  30   0   -0.60    1.40
  -7  30   0    2.20    1.80
  -7  30   0   -0.30    1.00
  -8  30   0    0.40    1.40
  -8  30   0   -0.60    0.80
   8  30   0    3.50    2.10
  -9  30   0    1.70    1.60
  -9  30   0    2.00    1.30
   9  30   0    5.90    2.50
 -10  30   0   10.80    3.20
  10  30   0    8.60    3.00
 -10  30   0    4.70    1.70
   0  31   0    0.60    1.10
   0  31   0    0.60    1.40
  -1  31   0    3.70    1.70
   1  31   0    2.10    1.50
  -1  31   0    4.60    1.60
   1  31   0    2.20    1.10
   2  31   0   -1.20    1.20
  -2  31   0    0.30    1.10
   2  31   0   -0.10    0.70
  -2  31   0   -1.70    0.80
  -3  31   0   23.90    3.00
   3  31   0   13.50    1.60
   3  31   0   18.90    3.50
  -3  31   0   19.30    2.80
  -4  31   0    4.10    1.70
  -4  31   0    2.10    1.50
   4  31   0    1.20    1.40
   4  31   0    2.90    0.60
   5  31   0    1.90    1.60
  -5  31   0    1.60    1.30
  -5  31   0   -0.20    1.20
   6  31   0    0.80    1.40
  -6  31   0    2.40    1.50
  -7  31   0    1.10    1.70
  -7  31   0    1.80    1.30
   7  31   0    2.20    1.90
  -8  31   0   -0.40    1.30
  -8  31   0   -0.30    1.80
   8  31   0    2.30    1.90
  -9  31   0    0.00    1.40
   9  31   0   -0.40    1.50
  -9  31   0    0.90    1.10
   0  32   0   24.30    3.50
   0  32   0   25.70    2.80
  -1  32   0    0.20    1.00
   1  32   0    0.10    1.20
   1  32   0   -1.40    0.70
  -2  32   0    3.40    2.00
   2  32   0    0.80    1.40
  -2  32   0   -1.10    1.00
   2  32   0    0.10    0.70
  -3  32   0   60.79    5.10
  -3  32   0   63.59    6.20
   3  32   0   60.19    5.50
   3  32   0   67.09    3.60
  -4  32   0    4.30    2.50
   4  32   0    2.50    1.70
  -4  32   0    5.40    2.10
  -5  32   0    5.40    3.30
  -5  32   0    2.60    1.70
   5  32   0    3.70    2.20
  -6  32   0    0.20    1.30
   6  32   0    0.70    1.60
  -6  32   0   -0.70    0.90
   7  32   0   -1.00    1.30
  -7  32   0   -0.10    0.90
  -7  32   0    0.50    1.40
   8  32   0    3.50    2.20
  -8  32   0    6.30    2.00
  -8  32   0    4.70    2.30
   0  33   0    0.60    1.10
   0  33   0    1.20    1.60
   1  33   0   -0.50    1.10
  -1  33   0   -0.20    1.10
  -1  33   0    0.30    1.10
   1  33   0    1.50    1.00
  -2  33   0    1.40    1.30
   2  33   0   -0.70    1.00
  -2  33   0   -1.30    0.80
   2  33   0   -0.90    0.60
   3  33   0   17.10    1.70
  -3  33   0   19.80    3.00
   3  33   0   13.50    3.10
  -3  33   0   19.10    3.30
  -4  33   0   -0.70    1.20
  -4  33   0   -1.20    0.70
   4  33   0   -1.50    1.10
   5  33   0    2.50    1.90
  -5  33   0    2.80    1.60
  -5  33   0    3.80    1.90
  -6  33   0    7.60    2.60
  -6  33   0    4.90    1.80
   6  33   0    9.00    2.80
  -7  33   0   -1.10    1.70
   7  33   0    3.10    2.20
  -7  33   0    3.90    1.60
   0  34   0    7.00    2.50
   0  34   0    5.40    1.60
  -1  34   0   -0.80    1.00
   1  34   0    1.10    1.50
  -1  34   0   -0.50    1.10
   1  34   0   -1.10    0.70
  -2  34   0   -1.40    0.90
  -2  34   0    3.00    1.60
   2  34   0    0.90    0.80
   2  34   0    0.40    1.40
  -3  34   0   16.60    3.10
  -3  34   0   16.00    3.00
   3  34   0   11.60    3.00
  -4  34   0    0.20    1.20
   4  34   0    2.50    2.00
  -4  34   0    1.60    2.30
   5  34   0    7.50    2.60
  -5  34   0    7.00    2.20
  -5  34   0    2.00    1.80
   6  34   0    2.00    1.90
  -6  34   0    1.10    1.30
  -6  34   0    0.50    1.50
   0  35   0    0.30    1.00
   0  35   0   -1.30    0.90
   1  35   0    1.50    1.50
  -1  35   0   -0.60    1.00
   1  35   0    0.70    1.00
  -1  35   0    1.80    1.70
  -2  35   0   -0.90    1.10
  -2  35   0    0.30    1.20
   2  35   0    0.80    0.90
   2  35   0    0.60    1.40
  -3  35   0   40.60    4.40
  -3  35   0   49.90    4.50
   3  35   0   41.50    4.80
  -4  35   0    0.90    1.40
  -4  35   0    1.70    1.60
   4  35   0    1.40    1.60
  -5  35   0    1.40    1.60
   5  35   0   -0.10    1.50
   0  36   0   14.20    3.30
   0  36   0   16.30    2.40
   1  36   0    0.20    1.00
  -1  36   0   -1.20    1.10
   1  36   0   -1.30    1.30
  -1  36   0   -0.90    1.00
   2  36   0    0.90    1.50
  -2  36   0    1.10    1.50
  -2  36   0    0.10    1.30
 -18   0   1   -0.10    2.00
 -18   0   1    2.20    1.50
 -17   0   1   -0.60    1.10
 -17   0   1    0.30    1.20
 -16   0   1    0.80    1.20
 -16   0   1    2.60    1.40
 -15   0   1   -0.70    1.00
  15   0  -1    0.10    1.20
 -14   0   1    1.10    1.10
  14   0  -1    2.90    1.60
  13   0  -1    0.30    1.20
 -13   0   1   -0.30    0.90
 -12   0   1    0.30    0.90
  12   0  -1   -0.60    1.00
  11   0  -1    0.70    0.90
 -11   0   1    1.00    0.90
 -10   0   1    1.00    0.80
  10   0  -1   -0.20    0.80
   9   0  -1    0.70    0.60
  -9   0   1   -0.10    0.50
  -9   0   1   -0.30    0.60
   9   0  -1    0.80    0.80
  -9   0   1    0.00    0.60
  -8   0   1    0.10    0.60
   8   0  -1    0.90    0.80
   8   0  -1    0.40    0.60
   7   0  -1    0.50    0.70
  -7   0   1    1.40    0.60
   7   0  -1    1.30    0.60
  -7   0   1   -0.30    0.60
  -6   0   1    0.50    0.50
  -6   0   1    0.20    0.40
   6   0  -1   -0.10    0.50
   6   0  -1    0.00    0.40
   5   0  -1    0.70    0.40
  -5   0   1   -0.50    0.30
  -5   0   1    0.10    0.40
   5   0  -1    0.00    0.50
  -4   0   1    0.00    0.60
   4   0  -1    0.40    0.60
  -3   0   1    0.00    0.30
   3   0  -1   -0.70    0.20
   3   0  -1    0.40    0.30
  -3   0   1   -0.10    0.30
  -2   0   1    0.10    0.30
  -2   0   1    0.30    0.20
   2   0  -1    0.40    0.30
   2   0  -1    0.10    0.20
   1   0  -1   -0.30    0.30
   1   0  -1   -0.10    0.50
   1   0   1    0.00    0.10
   1   0   1    0.10    0.10
  -2   0  -1    0.20    0.20
  -2   0  -1    0.80    0.30
   2   0   1    0.00    0.30
   3   0   1    0.40    0.30
  -3   0  -1    0.60    0.40
  -3   0  -1   -0.30    0.30
  -3   0  -1    0.30    0.30
   4   0   1    0.20    0.40
  -4   0  -1   -0.20    0.20
  -4   0  -1   -0.10    0.40
  -4   0  -1    0.60    0.40
   5   0   1   -0.30    0.40
  -5   0  -1    0.70    0.50
  -5   0  -1    1.60    0.50
  -5   0  -1    0.80    0.50
  -6   0  -1    0.30    0.40
  -6   0  -1   -0.30    0.40
  -6   0  -1    0.30    0.40
   6   0   1    0.40    0.50
  -7   0  -1    0.90    0.60
  -7   0  -1    1.10    0.60
  -7   0  -1    0.40    0.60
   7   0   1    1.60    0.70
  -8   0  -1   -0.10    0.40
  -8   0  -1   -0.10    0.60
  -8   0  -1    0.80    0.50
   8   0   1   -0.20    0.50
  -9   0  -1    0.90    0.70
   9   0   1    1.00    0.80
  -9   0  -1   -0.10    0.50
  -9   0  -1    0.30    0.50
  10   0   1   -0.60    0.80
 -10   0  -1    0.30    0.80
  11   0   1    1.10    0.90
 -11   0  -1    0.70    0.80
 -12   0  -1    1.40    1.00
  12   0   1   -0.60    0.90
 -13   0  -1    0.20    1.00
  13   0   1    0.70    1.60
 -14   0  -1    1.90    1.20
  14   0   1    3.30    1.60
 -15   0  -1    0.30    1.00
  15   0   1    0.60    1.10
 -16   0  -1    0.50    1.20
 -16   0  -1    1.10    1.10
 -17   0  -1    0.60    1.50
 -17   0  -1   -0.20    1.20
 -18   0  -1   -0.90    1.00
 -18   0  -1    1.90    1.50
 -18  -1   1    0.70    2.20
 -18  -1   1    1.00    1.30
 -18   1   1    0.10    1.40
 -18   1   1    0.10    1.30
 -17  -1   1    3.70    2.00
 -17   1   1    2.90    1.60
 -17   1   1    2.00    1.60
 -16  -1   1   34.10    3.50
  16   1  -1   38.70    4.30
 -16   1   1   41.50    3.90
 -16   1   1   38.90    4.10
 -15  -1   1    3.60    1.50
  15   1  -1    1.50    1.70
 -15   1   1    1.50    1.30
 -15   1   1    2.60    1.50
  14  -1  -1   16.60    3.10
 -14  -1   1   12.20    2.40
 -14   1   1    9.80    2.20
  14   1  -1   14.30    2.90
  13  -1  -1   13.30    2.70
 -13  -1   1   12.60    2.00
  13   1  -1   10.50    2.40
 -12  -1   1   12.40    2.10
  12  -1  -1   16.00    2.50
 -12   1   1   12.60    2.30
  12   1  -1   15.40    2.40
  11  -1  -1    6.80    1.70
 -11  -1   1   10.10    1.90
 -11   1   1    9.50    1.90
  11   1  -1    8.50    2.00
 -10  -1   1   41.30    3.00
  10  -1  -1   41.60    3.40
 -10  -1   1   39.00    2.80
  10   1  -1   39.10    3.50
 -10   1   1   37.40    3.00
  -9  -1   1    0.80    0.70
   9  -1  -1   -0.40    0.60
   9  -1  -1   -0.50    0.50
  -9  -1   1    1.10    0.60
   9   1  -1   -0.10    0.70
  -9   1   1    0.70    0.60
  -9   1   1    0.40    0.60
  -8  -1   1   13.30    1.60
   8  -1  -1   12.70    1.70
  -8  -1   1   11.30    1.30
   8  -1  -1   13.10    1.40
   8   1  -1   13.60    1.80
  -8   1   1   11.80    1.50
  -8   1   1   11.70    1.40
   8   1  -1   13.90    1.40
  -7  -1   1 1267.87   47.60
  -7  -1   1 1230.98   46.80
   7  -1  -1 1263.17   47.50
  -7   1   1 1236.78   47.00
  -7   1   1 1266.87   47.40
  -6  -1   1    2.80    0.70
   6  -1  -1    3.30    0.80
  -6  -1   1    1.60    0.70
   6  -1  -1    2.90    0.90
  -6   1   1    2.50    0.70
  -6   1   1    2.70    0.80
   6   1  -1    0.80    0.60
   6   1  -1    4.20    0.90
   5  -1  -1    2.40    1.00
  -5  -1   1    3.20    0.60
   5  -1  -1    2.10    0.70
  -5  -1   1    3.20    0.80
   5   1  -1    3.60    0.70
  -5   1   1    2.70    0.70
   5   1  -1    2.60    0.80
  -5   1   1    2.50    0.60
   4  -1  -1 1166.98   47.30
  -4  -1   1 1167.98   46.70
  -4  -1   1 1125.69   47.10
  -4  -1   1 1173.78   50.19
  -4  -1   1 1156.48   50.49
   4  -1  -1 1190.08   49.20
  -4   1   1 1135.59   47.10
  -4   1   1 1162.28   48.90
  -3  -1   1    1.20    0.40
  -3  -1   1   -0.10    0.30
   3  -1  -1    0.20    0.40
   3  -1  -1    1.00    0.40
   3   1  -1    0.70    0.30
   3   1  -1    0.90    0.40
  -3   1   1    0.80    0.40
  -3   1   1    0.90    0.40
  -2  -1   1   22.30    1.10
   2  -1  -1   22.70    1.20
   2  -1  -1   23.90    1.30
  -2  -1   1   23.10    1.30
   2   1  -1   19.10    1.30
   2   1  -1   20.90    1.00
  -2   1   1   21.30    1.20
  -2   1   1   21.50    1.30
   1  -1  -1    0.00    0.10
   1  -1   1    0.40    0.20
  -1   1  -1    0.40    0.20
   1   1   1    0.30    0.10
   1   1   1    0.20    0.10
   2  -1   1  111.29    4.90
  -2  -1  -1  126.19    4.90
   2   1   1  116.49    5.00
  -2   1  -1  114.69    4.90
   2   1   1  133.09    4.90
  -2   1  -1  135.09    5.00
  -2   1  -1  133.99    5.10
  -3  -1  -1   15.80    1.00
   3  -1   1   13.20    1.10
  -3  -1  -1   14.20    1.00
  -3  -1  -1   15.50    1.10
  -3   1  -1   15.50    1.10
  -3   1  -1   15.10    1.10
  -3   1  -1   14.50    1.10
   3   1   1   14.20    1.10
   4  -1   1    2.20    0.60
  -4  -1  -1    1.80    0.50
  -4  -1  -1    2.20    0.50
  -4  -1  -1    1.60    0.50
   4   1   1    2.30    0.70
  -4   1  -1    1.00    0.50
  -4   1  -1    2.00    0.50
  -4   1  -1    2.30    0.60
  -5  -1  -1  490.25   19.00
   5  -1   1  488.05   19.10
  -5  -1  -1  498.75   18.80
  -5  -1  -1  490.05   18.70
   5   1   1  491.75   19.20
  -5   1  -1  487.15   18.90
  -5   1  -1  490.15   19.00
  -5   1  -1  491.45   19.00
  -6  -1  -1   -0.10    0.30
  -6  -1  -1    0.00    0.40
   6  -1   1    0.30    0.50
  -6  -1  -1    0.20    0.40
  -6   1  -1   -0.40    0.30
  -6   1  -1    0.90    0.50
  -6   1  -1    0.00    0.40
   6   1   1    0.60    0.60
  -7  -1  -1   11.20    1.30
  -7  -1  -1    9.20    1.20
  -7  -1  -1   13.70    1.30
   7  -1   1   13.00    1.60
   7   1   1    9.90    1.50
  -7   1  -1   11.80    1.40
  -7   1  -1    9.10    1.30
  -7   1  -1   10.60    1.30
  -8  -1  -1  311.37   12.60
  -8  -1  -1  289.17   12.20
  -8  -1  -1  295.17   12.40
   8  -1   1  304.57   12.80
  -8   1  -1  289.57   12.60
  -8   1  -1  294.07   12.60
  -8   1  -1  289.47   12.40
   8   1   1  316.57   13.00
   9  -1   1    0.70    0.80
  -9  -1  -1    2.30    0.90
  -9  -1  -1    2.60    0.90
  -9  -1  -1    2.10    0.80
  -9   1  -1    2.00    0.90
  -9   1  -1    2.40    0.80
   9   1   1    2.00    1.00
 -10  -1  -1    9.90    1.50
  10  -1   1   10.00    2.00
 -10  -1  -1    9.70    2.30
  10   1   1    9.00    1.90
 -10   1  -1    9.40    1.80
 -11  -1  -1   16.10    2.00
  11  -1   1   20.20    2.50
  11   1   1   16.50    2.40
 -11   1  -1   18.60    2.20
 -12  -1  -1    1.60    1.10
  12  -1   1    1.20    1.10
 -12   1  -1    0.20    0.80
  12   1   1    1.50    1.20
 -13  -1  -1    0.60    0.90
  13  -1   1    0.80    1.20
  13   1   1    0.00    1.10
 -13   1  -1    0.90    1.20
  14  -1   1   26.90    3.20
 -14  -1  -1   27.70    2.90
 -14   1  -1   21.10    3.00
 -14   1  -1   28.90    3.10
  14   1   1   28.80    3.50
 -15  -1  -1    0.20    0.90
 -15   1  -1    0.70    1.20
 -15   1  -1    0.60    1.10
  15   1   1    0.30    1.40
 -16  -1  -1    5.40    1.80
  16   1   1    8.30    2.40
 -16   1  -1    7.50    2.10
 -16   1  -1    9.40    2.40
 -17  -1  -1   26.00    3.10
 -17  -1  -1   30.90    3.80
 -17   1  -1   24.10    3.10
 -17   1  -1   23.60    3.40
 -18  -1  -1    0.20    1.10
 -18  -1  -1    1.00    1.60
 -18   1  -1    2.00    1.60
 -18   1  -1    0.00    1.20
 -18  -2   1   21.70    4.10
 -18  -2   1   21.00    2.90
 -18   2   1   22.50    3.60
 -18   2   1   27.70    3.50
 -17  -2   1    0.50    1.10
 -17   2   1    4.60    1.90
  17   2  -1    1.40    1.50
 -17   2   1    2.50    1.70
 -16  -2   1    4.70    1.70
 -16   2   1    4.90    1.80
  16   2  -1    4.50    2.10
 -16   2   1    2.50    1.70
 -15  -2   1    1.00    1.10
 -15   2   1    1.60    1.30
  15   2  -1   -0.60    1.20
 -15   2   1   -0.10    0.90
 -14  -2   1    1.20    1.10
 -14   2   1    0.40    1.20
 -14   2   1    0.20    1.00
  14   2  -1    2.80    1.70
  13  -2  -1   19.90    2.80
 -13  -2   1   19.90    2.30
 -13   2   1   17.60    2.60
  13   2  -1   21.60    2.90
 -13   2   1   23.10    2.70
  12  -2  -1    2.70    1.40
 -12  -2   1    3.50    1.20
 -12   2   1    5.10    1.50
  12   2  -1    4.30    1.70
 -11  -2   1    1.60    1.00
  11  -2  -1    2.80    1.30
  11   2  -1    2.30    1.40
 -11   2   1   -0.40    0.80
  10  -2  -1  138.79    7.40
 -10  -2   1  145.29    6.90
 -10  -2   1  134.99    6.60
 -10   2   1  134.59    7.10
  10   2  -1  142.89    7.60
   9  -2  -1    5.50    1.20
   9  -2  -1    5.20    1.40
  -9  -2   1    5.90    1.20
   9   2  -1    3.90    1.30
  -9   2   1    5.50    1.20
   8  -2  -1   25.60    2.40
   8  -2  -1   22.30    2.00
  -8  -2   1   25.50    1.80
  -8  -2   1   21.90    1.90
  -8  -2   1   22.70    2.10
  -8   2   1   20.40    1.90
  -8   2   1   24.70    2.20
   8   2  -1   26.70    2.50
   8   2  -1   23.30    1.80
   7  -2  -1   40.10    2.90
   7  -2  -1   35.60    2.50
  -7  -2   1   42.40    2.40
  -7  -2   1   38.10    2.80
  -7   2   1   36.40    2.60
  -7   2   1   35.10    2.70
   7   2  -1   40.90    2.30
   7   2  -1   41.10    3.00
  -6  -2   1    6.00    0.80
   6  -2  -1    7.20    1.30
   6  -2  -1    6.10    1.10
  -6  -2   1    8.20    1.10
  -6   2   1    9.00    1.20
  -6   2   1    6.50    1.00
   6   2  -1    5.60    0.80
   6   2  -1    6.10    1.20
   5  -2  -1   31.60    1.90
  -5  -2   1   31.10    1.70
   5  -2  -1   27.80    2.40
  -5  -2   1   25.80    2.00
   5   2  -1   28.20    1.60
  -5   2   1   29.60    2.10
  -5   2   1   27.70    1.90
   5   2  -1   28.20    2.10
  -4  -2   1  567.14   21.90
   4  -2  -1  560.74   22.00
  -4   2   1  564.24   22.00
   4   2  -1  571.24   22.00
  -4   2   1  602.34   21.80
  -3  -2   1    3.70    0.40
   3  -2  -1    3.80    0.60
  -3  -2   1    3.60    0.70
   3  -2  -1    3.80    0.80
  -3   2   1    2.60    0.60
   3   2  -1    2.60    0.70
   3   2  -1    3.90    0.40
  -3   2   1    3.60    0.70
   2  -2  -1    3.50    0.50
   2  -2  -1    2.50    0.50
  -2  -2   1    2.00    0.40
  -2  -2   1    3.10    0.30
  -2   2   1    2.40    0.50
  -2   2   1    2.70    0.50
  -2   2   1    3.50    0.50
   2   2  -1    3.20    0.30
   2   2  -1    2.60    0.50
  -1  -2   1  432.16   19.00
   1  -2  -1  453.45   18.20
  -1   2   1  465.35   18.20
   1   2  -1  437.16   17.00
   1   2  -1  431.66   19.10
   0  -2   1    0.00    0.10
   0   2   1   -0.10    0.10
   1  -2   1    1.60    0.20
  -1  -2  -1    2.10    0.30
   1   2   1    2.10    0.20
   1   2   1    2.30    0.30
  -1   2  -1    1.80    0.30
  -1   2  -1    2.10    0.20
  -2  -2  -1 1634.94   63.79
   2  -2   1 1715.23   64.49
   2  -2   1 1541.45   64.09
  -2  -2  -1 1704.63   65.99
  -2   2  -1 1638.54   63.99
   2   2   1 1744.03   64.19
   2   2   1 1674.73   66.09
  -2   2  -1 1657.13   64.29
   3  -2   1    7.10    0.80
  -3  -2  -1    7.90    0.70
   3  -2   1    9.20    0.90
  -3  -2  -1    9.20    0.90
  -3  -2  -1    9.90    0.70
   3   2   1    8.30    0.90
  -3   2  -1   10.60    0.90
  -3   2  -1    6.70    0.90
  -3   2  -1    8.40    0.80
   4  -2   1   39.10    2.20
  -4  -2  -1   40.70    2.00
  -4  -2  -1   36.50    2.20
   4  -2   1   41.30    2.30
  -4  -2  -1   39.90    2.00
  -4   2  -1   38.10    2.20
  -4   2  -1   41.50    2.30
  -4   2  -1   39.30    2.20
   4   2   1   40.10    2.30
  -5  -2  -1    3.20    0.60
  -5  -2  -1    2.80    0.70
   5  -2   1    2.60    0.80
  -5  -2  -1    2.70    0.60
   5  -2   1    2.40    0.70
  -5   2  -1    3.50    0.70
  -5   2  -1    1.80    0.70
  -5   2  -1    2.20    0.70
   5   2   1    2.00    0.80
  -6  -2  -1   10.80    1.10
  -6  -2  -1   11.70    1.10
   6  -2   1    9.60    1.30
  -6  -2  -1   12.30    1.30
  -6   2  -1   12.10    1.40
   6   2   1    9.90    1.40
  -6   2  -1   14.30    1.40
  -6   2  -1    9.60    1.20
  -7  -2  -1   10.50    1.30
  -7  -2  -1   13.50    1.20
   7  -2   1   11.20    1.50
  -7  -2  -1   11.40    1.40
  -7   2  -1   12.30    1.40
   7   2   1   10.50    1.50
  -7   2  -1   11.10    1.50
  -7   2  -1   11.50    1.40
   8  -2   1   36.60    2.90
  -8  -2  -1   39.40    2.50
  -8  -2  -1   39.70    2.80
  -8  -2  -1   42.20    2.60
  -8   2  -1   38.90    2.70
  -8   2  -1   36.80    3.90
  -8   2  -1   40.20    2.90
   8   2   1   40.00    3.10
   9  -2   1    5.50    1.40
  -9  -2  -1    5.20    1.20
  -9  -2  -1    6.50    1.00
  -9   2  -1    5.40    1.30
  -9   2  -1    4.70    1.20
   9   2   1    3.90    1.30
 -10  -2  -1    4.60    1.20
  10  -2   1    3.10    1.20
 -10  -2  -1    4.00    1.10
  10   2   1    3.10    1.20
 -10   2  -1    5.50    1.40
 -11  -2  -1   28.90    2.50
  11  -2   1   24.40    2.80
  11   2   1   30.90    3.10
 -11   2  -1   30.40    2.80
  12  -2   1   17.20    2.40
 -12  -2  -1   14.40    2.00
  12   2   1   18.50    2.60
 -12   2  -1   14.80    2.20
 -13  -2  -1    9.00    1.80
  13  -2   1    7.00    1.90
 -13   2  -1    8.40    2.10
  13   2   1    9.60    2.30
 -13   2  -1   11.00    2.60
 -14   2  -1  199.58   10.30
 -14   2  -1  197.98   10.10
  14   2   1  193.48   10.60
 -15  -2  -1    1.30    1.10
 -15   2  -1   -0.60    1.00
 -15   2  -1    1.10    1.10
  15   2   1    0.70    1.50
 -16  -2  -1    2.90    1.40
 -16   2  -1    4.50    1.90
 -16   2  -1    5.90    1.90
  16   2   1    1.10    1.50
 -17  -2  -1   11.90    2.40
 -17   2  -1   14.80    2.80
 -17   2  -1   18.00    3.20
  17   2   1   16.50    3.50
 -18  -2  -1    0.10    1.10
 -18  -2  -1   -0.90    1.60
 -18   2  -1    0.40    1.30
 -18   2  -1    0.40    1.40
 -18  -3   1    0.80    1.20
 -18   3   1   -0.20    1.90
 -18   3   1    0.50    1.30
  18   3  -1    2.20    1.80
 -17  -3   1    1.20    1.10
 -17   3   1    2.10    1.40
  17   3  -1    3.40    1.90
 -17   3   1    2.70    1.50
 -16  -3   1    3.30    1.50
 -16   3   1    3.80    1.70
  16   3  -1    5.20    2.20
 -16   3   1    1.40    1.20
 -15  -3   1    0.70    0.90
 -15   3   1    0.80    1.30
 -15   3   1    0.60    1.30
  15   3  -1    3.10    1.80
 -14  -3   1    5.70    1.60
  14   3  -1    1.70    1.40
 -14   3   1    8.30    2.20
 -14   3   1    5.00    1.70
 -13  -3   1    0.00    0.70
 -13   3   1    1.80    1.30
  13   3  -1    2.90    1.70
 -13   3   1    1.70    1.20
 -12  -3   1   69.59    4.30
 -12   3   1   68.59    4.90
 -12   3   1   68.49    5.00
  11  -3  -1    7.80    1.70
 -11  -3   1    3.70    1.00
 -11  -3   1    3.40    1.10
  11   3  -1    6.20    1.80
 -11   3   1    3.70    1.40
 -11   3   1    3.20    1.30
  10  -3  -1   20.40    2.50
 -10  -3   1   25.80    2.20
 -10  -3   1   23.70    2.00
  10  -3  -1   25.10    2.30
 -10   3   1   25.40    2.60
 -10   3   1   20.20    2.30
  10   3  -1   25.10    2.80
   9  -3  -1   26.20    2.60
  -9  -3   1   29.80    2.10
   9  -3  -1   28.00    2.30
  -9  -3   1   27.20    2.20
  -9   3   1   25.10    2.40
   9   3  -1   29.10    2.80
   8  -3  -1    8.00    1.60
  -8  -3   1   10.20    1.20
  -8  -3   1    9.30    1.10
   8  -3  -1    8.50    1.20
  -8  -3   1    7.90    1.30
  -8   3   1    9.30    1.40
   8   3  -1    5.60    1.40
  -8   3   1   11.40    1.40
  -7  -3   1  118.39    5.60
  -7  -3   1  107.99    4.90
   7  -3  -1  113.79    5.70
   7  -3  -1   98.99    5.20
   7   3  -1  119.69    5.90
  -7   3   1  116.59    5.70
  -7   3   1  102.19    5.30
   6  -3  -1    0.50    0.60
  -6  -3   1    1.70    0.50
  -6  -3   1    1.70    0.60
   6  -3  -1    1.60    0.60
   6   3  -1    2.20    0.90
  -6   3   1    1.50    0.70
  -6   3   1    0.80    0.60
   6   3  -1    0.80    0.50
  -5  -3   1   10.80    0.90
   5  -3  -1   15.00    1.30
  -5  -3   1   11.80    1.30
  -5   3   1   10.70    1.20
   5   3  -1   13.00    1.00
  -5   3   1   12.40    1.40
   5   3  -1   12.40    1.40
   4  -3  -1  997.40   42.10
  -4  -3   1  945.41   40.30
   4  -3  -1 1049.30   42.20
  -4  -3   1  966.70   44.50
  -4  -3   1 1001.20   45.20
  -4   3   1  964.80   41.50
  -4   3   1 1009.10   41.70
   4   3  -1  994.80   40.60
  -3  -3   1    2.70    0.60
  -3  -3   1    4.20    0.40
   3  -3  -1    4.90    0.70
   3   3  -1    5.00    0.90
  -3   3   1    3.70    0.70
  -3   3   1    3.50    0.60
  -3   3   1    3.50    0.70
   3   3  -1    5.00    0.40
   2  -3  -1   57.19    2.60
  -2  -3   1   53.89    2.50
  -2  -3   1   54.49    2.10
   2  -3  -1   57.79    2.60
   2   3  -1   52.39    2.10
   2   3  -1   56.29    2.60
  -2   3   1   51.19    2.50
  -2   3   1   50.99    2.50
  -1  -3   1   37.00    1.80
  -1  -3   1   37.70    1.60
   1  -3  -1   38.60    1.90
   1  -3  -1   44.60    1.90
   1   3  -1   37.10    1.60
   1   3  -1   40.80    1.80
  -1   3   1   43.30    1.90
  -1   3   1   37.40    1.80
   0  -3   1    1.90    0.30
   0  -3  -1    1.60    0.30
   0  -3   1    2.30    0.30
   0  -3  -1    1.80    0.50
   0   3  -1    1.50    0.20
   0   3   1    1.90    0.30
   0   3  -1    2.00    0.30
   0   3   1    2.00    0.30
  -1  -3  -1    3.10    0.40
  -1  -3  -1    2.90    0.20
   1  -3   1    3.30    0.30
   1   3   1    2.60    0.20
   1   3   1    3.00    0.40
  -1   3  -1    3.40    0.30
  -1   3  -1    3.80    0.50
  -1   3  -1    3.10    0.40
  -2  -3  -1  381.36   14.60
   2  -3   1  368.66   14.60
   2   3   1  406.26   14.60
  -3  -3  -1    0.80    0.30
   3  -3   1    0.90    0.40
  -3  -3  -1   -0.10    0.20
  -3  -3  -1   -0.20    0.30
  -3   3  -1   -0.10    0.30
  -3   3  -1    0.40    0.30
  -3   3  -1    0.10    0.30
   3   3   1    0.30    0.40
  -4  -3  -1   13.50    0.90
  -4  -3  -1   15.80    1.00
   4  -3   1   17.10    1.60
  -4  -3  -1   14.40    1.20
  -4   3  -1   15.60    1.30
  -4   3  -1   13.00    1.20
   4   3   1   12.60    1.30
  -4   3  -1   12.70    1.10
  -5  -3  -1    3.20    0.60
   5  -3   1    1.00    0.60
   5  -3   1    3.40    0.80
  -5  -3  -1    1.60    0.60
  -5  -3  -1    4.00    0.70
   5   3   1    3.60    0.90
  -5   3  -1    1.80    0.70
  -5   3  -1    2.40    0.70
  -5   3  -1    3.20    0.80
  -6  -3  -1   -0.40    0.30
   6  -3   1    0.70    0.50
  -6  -3  -1    0.30    0.30
   6  -3   1    0.30    0.50
  -6  -3  -1   -0.10    0.40
  -6   3  -1    0.20    0.50
   6   3   1    0.20    0.40
  -6   3  -1    0.00    0.40
  -6   3  -1    0.90    0.70
  -7  -3  -1   14.30    2.00
   7  -3   1   11.10    1.50
  -7  -3  -1   11.90    1.20
  -7  -3  -1   14.30    1.30
   7   3   1   13.20    1.70
  -7   3  -1   12.00    1.40
  -7   3  -1   11.70    1.40
  -7   3  -1   13.30    1.60
  -8  -3  -1    0.80    0.60
  -8  -3  -1    0.30    0.50
   8  -3   1    0.70    0.70
  -8  -3  -1    0.80    0.50
  -8   3  -1    0.10    0.50
  -8   3  -1    0.70    0.60
  -8   3  -1    0.90    1.10
   8   3   1    0.90    0.80
  -9  -3  -1   10.10    1.40
   9  -3   1    9.90    1.60
  -9  -3  -1   13.00    1.50
  -9   3  -1   10.80    1.50
   9   3   1   12.40    2.10
  -9   3  -1    8.70    1.70
 -10  -3  -1   15.60    1.70
 -10  -3  -1   16.30    1.80
  10  -3   1   17.00    2.20
  10   3   1   19.00    2.40
 -10   3  -1   17.90    2.20
 -11  -3  -1   26.50    2.40
  11   3   1   26.10    3.00
 -11   3  -1   28.60    2.90
 -11   3  -1   27.40    2.70
 -12  -3  -1    1.20    1.00
 -12   3  -1    3.00    1.70
  12   3   1    1.50    1.30
 -12   3  -1   -1.00    0.70
 -13  -3  -1    1.10    0.90
 -13   3  -1    0.30    0.80
 -13   3  -1   -0.20    0.90
  13   3   1    1.50    1.30
 -14  -3  -1   -0.30    0.80
 -14   3  -1    2.10    1.20
  14   3   1    0.40    1.20
 -14   3  -1    0.70    1.10
 -15  -3  -1   -0.10    0.80
 -15   3  -1    1.90    1.30
 -15   3  -1   -0.40    0.90
  15   3   1   -0.30    1.10
 -16  -3  -1    4.40    1.60
 -16   3  -1    8.50    2.10
  16   3   1    4.30    2.10
 -16   3  -1    4.50    1.90
 -17  -3  -1    9.80    2.20
  17   3   1   11.70    2.90
 -17   3  -1    7.80    2.30
 -17   3  -1    7.10    2.20
 -18  -3  -1    1.30    1.50
 -18  -3  -1    3.00    1.40
 -18   3  -1    2.70    1.70
 -18   3  -1    0.80    1.30
 -18  -4   1    1.40    1.20
 -18   4   1    1.40    1.40
 -18   4   1    0.50    1.30
  18   4  -1    3.50    2.10
 -17  -4   1    0.40    1.00
  17   4  -1    2.90    2.00
 -17   4   1    2.50    1.60
 -17   4   1    2.30    1.60
 -16  -4   1   20.60    2.50
  16   4  -1   21.40    3.50
 -16   4   1   19.50    3.00
 -16   4   1   28.90    3.40
 -15  -4   1   14.70    2.10
  15   4  -1    8.00    2.50
 -15   4   1   13.40    2.80
 -15   4   1    6.20    1.90
 -14  -4   1   12.60    1.80
 -14   4   1   10.00    2.50
  14   4  -1    7.90    2.40
 -14   4   1   11.10    2.30
 -13  -4   1  123.69    6.40
 -13   4   1  130.39    7.30
 -13   4   1  126.29    7.30
  13   4  -1  105.19    7.30
 -12  -4   1   -0.70    0.60
 -12   4   1    0.70    1.30
  12   4  -1    1.50    1.30
 -12   4   1   -0.30    0.80
 -11  -4   1    3.80    1.10
 -11  -4   1    3.50    1.00
  11   4  -1    6.20    1.70
 -11   4   1    5.20    1.50
 -11   4   1    4.60    1.60
 -10  -4   1   71.29    3.90
  10  -4  -1   65.59    4.10
 -10   4   1   66.59    4.40
 -10   4   1   65.99    4.40
  10   4  -1   62.09    4.60
  -9  -4   1   11.80    1.40
  -9  -4   1   10.60    1.20
   9  -4  -1    9.30    1.70
  -9   4   1   11.10    1.70
  -9   4   1   10.70    1.60
   9   4  -1   13.20    2.30
  -8  -4   1    1.30    0.60
   8  -4  -1    1.50    0.80
  -8  -4   1    0.90    0.60
  -8  -4   1    1.60    0.70
  -8   4   1    1.10    0.70
  -8   4   1    1.10    0.70
   8   4  -1    0.50    0.70
  -8   4   1    0.90    0.70
  -7  -4   1   -0.30    0.40
   7  -4  -1    1.10    0.70
  -7  -4   1   -0.40    0.40
  -7  -4   1    2.20    0.60
   7   4  -1    0.80    0.80
  -7   4   1    0.50    0.60
  -7   4   1    0.90    0.70
  -7   4   1    0.50    0.60
  -6  -4   1   28.80    2.20
  -6  -4   1   28.10    1.70
   6  -4  -1   27.60    2.10
  -6   4   1   27.60    2.10
  -6   4   1   32.70    2.30
  -6   4   1   28.80    2.20
   6   4  -1   28.00    1.60
   6   4  -1   32.00    2.40
  -5  -4   1   15.40    1.40
  -5  -4   1   16.60    1.00
   5  -4  -1   14.30    1.40
  -5   4   1   14.90    1.50
  -5   4   1   17.00    1.40
   5   4  -1   14.10    1.50
   5   4  -1   14.60    1.00
  -5   4   1   12.20    1.30
  -4  -4   1    8.60    1.00
  -4  -4   1    9.00    0.70
   4   4  -1    9.40    1.20
  -4   4   1    7.50    1.10
  -4   4   1    6.20    1.00
   3  -4  -1   37.10    2.10
  -3  -4   1   33.80    1.50
   3  -4  -1   32.40    2.00
  -3  -4   1   35.60    2.00
   3   4  -1   36.90    2.10
  -3   4   1   34.60    2.00
   3   4  -1   35.80    1.50
  -3   4   1   31.90    1.90
   2  -4  -1    1.30    0.50
   2  -4  -1    1.40    0.40
  -2  -4   1    2.10    0.50
  -2   4   1    2.20    0.50
  -2   4   1    1.40    0.50
   2   4  -1    1.50    0.50
  -1  -4   1   12.50    0.70
   1  -4  -1   13.70    0.90
  -1  -4   1   13.20    0.90
   1  -4  -1   11.30    0.80
   1   4  -1   11.00    0.80
   1   4  -1   11.90    0.60
  -1   4   1   13.70    0.90
  -1   4   1   13.90    0.90
   0  -4   1   17.40    0.90
   0  -4  -1   15.20    0.90
   0  -4  -1   15.90    0.90
   0   4  -1   16.40    1.00
   0   4  -1   15.90    0.90
   0   4  -1   16.40    0.90
   0   4   1   16.70    1.00
   0   4   1   14.90    0.90
   1  -4   1   10.60    0.80
  -1  -4  -1   10.70    0.80
   1  -4   1    9.40    0.80
  -1  -4  -1    9.30    0.50
  -1   4  -1    9.30    0.80
   1   4   1    9.90    0.50
   1   4   1   12.10    0.80
  -1   4  -1   10.30    0.80
  -1   4  -1   11.10    0.70
   2  -4   1   55.49    2.60
  -2  -4  -1   51.99    2.20
   2  -4   1   64.29    2.80
  -2  -4  -1   60.59    2.70
  -2   4  -1   62.59    2.80
   2   4   1   61.49    2.70
  -2   4  -1   54.49    2.50
   3  -4   1    4.60    0.70
   3  -4   1    3.50    0.70
  -3  -4  -1    5.90    0.70
  -3  -4  -1    5.10    0.40
  -3  -4  -1    5.70    0.40
  -3   4  -1    5.80    0.80
   3   4   1    5.60    0.80
  -3   4  -1    4.60    0.60
  -4  -4  -1    1.20    0.30
   4  -4   1    1.60    0.60
  -4  -4  -1    1.50    0.40
  -4  -4  -1    0.90    0.40
  -4   4  -1    1.70    0.50
  -4   4  -1    1.80    0.60
  -4   4  -1    1.10    0.50
   4   4   1    1.40    0.70
   5  -4   1   61.59    3.30
  -5  -4  -1   63.79    2.90
  -5  -4  -1   68.29    2.90
  -5  -4  -1   59.89    3.20
   5   4   1   56.29    3.40
  -5   4  -1   62.39    3.40
  -5   4  -1   62.99    3.30
  -5   4  -1   57.19    3.20
   6  -4   1   73.29    3.80
  -6  -4  -1   68.19    3.70
  -6  -4  -1   71.39    3.30
  -6  -4  -1   71.19    3.30
  -6   4  -1   71.99    3.80
   6   4   1   63.89    3.90
  -6   4  -1   67.29    3.90
  -6   4  -1   73.09    3.80
  -7  -4  -1    6.70    1.10
  -7  -4  -1    4.70    0.80
  -7  -4  -1    7.00    1.30
  -7   4  -1    4.50    1.00
  -7   4  -1    4.90    1.10
  -7   4  -1    7.50    1.40
  -7   4  -1    6.70    1.20
   7   4   1    7.30    1.50
  -8  -4  -1   13.60    1.40
  -8  -4  -1   13.40    1.30
  -8  -4  -1   12.40    1.50
  -8   4  -1   14.10    1.80
   8   4   1   16.60    2.00
  -8   4  -1   16.30    1.70
  -8   4  -1   10.30    2.50
  -9  -4  -1    0.70    0.60
  -9  -4  -1    0.40    0.50
  -9   4  -1    1.00    0.90
  -9   4  -1    0.30    0.70
   9   4   1    0.80    0.90
  -9   4  -1    2.60    0.90
 -10  -4  -1    3.50    1.10
 -10  -4  -1    3.00    0.90
 -10   4  -1    4.60    1.20
 -10   4  -1    1.90    1.10
  10   4   1    2.50    1.20
 -11  -4  -1   22.70    2.10
 -11  -4  -1   27.50    2.30
 -11   4  -1   25.00    2.60
 -11   4  -1   26.10    2.80
  11   4   1   30.60    3.10
 -12  -4  -1    8.00    1.60
 -12   4  -1    6.30    1.70
  12   4   1    8.70    2.50
 -12   4  -1    6.80    1.80
 -13  -4  -1    0.80    0.90
 -13   4  -1    2.50    1.40
 -13   4  -1    1.20    0.90
  13   4   1    1.80    1.40
 -14  -4  -1   15.20    2.00
 -14   4  -1   13.20    2.60
  14   4   1   11.20    2.70
 -14   4  -1   16.30    2.50
 -15   4  -1    0.30    1.10
  15   4   1    0.30    1.20
 -15   4  -1   -0.20    0.90
 -16  -4  -1    3.50    1.40
 -16   4  -1    6.30    2.10
 -16   4  -1    5.20    1.90
  16   4   1    2.70    1.70
 -17  -4  -1    0.90    1.10
  17   4   1    3.80    2.00
 -17   4  -1    2.40    1.60
 -17   4  -1    2.60    1.60
 -18  -4  -1    0.50    1.10
 -18   4  -1   -0.20    1.10
  18   4   1    1.30    1.70
 -18   4  -1   -1.50    1.00
 -18  -5   1    1.20    1.20
  18   5  -1   -1.00    1.20
 -18   5   1   -0.80    1.20
 -18   5   1    2.80    1.60
 -17  -5   1   -0.10    0.80
 -17   5   1    3.50    1.60
  17   5  -1    1.30    1.80
 -17   5   1    1.20    1.40
 -16  -5   1   32.10    4.30
 -16   5   1   34.50    3.70
  16   5  -1   30.00    4.00
 -16   5   1   33.60    3.80
 -15  -5   1    2.20    1.10
  15   5  -1    2.80    1.90
 -15   5   1    2.60    1.50
 -15   5   1    2.80    1.50
 -14  -5   1    2.50    1.10
 -14   5   1    4.40    1.90
  14   5  -1    2.80    1.60
 -14   5   1    3.50    1.50
 -13  -5   1    0.80    0.90
 -13   5   1    0.30    1.10
  13   5  -1    1.20    1.30
 -13   5   1    0.50    1.00
 -12  -5   1    0.80    0.80
 -12   5   1    2.90    1.30
  12   5  -1   -0.20    1.10
 -12   5   1    3.50    1.50
 -11  -5   1   10.30    1.40
 -11  -5   1   10.20    1.40
 -11   5   1   10.70    2.10
 -11   5   1   10.60    2.10
  11   5  -1   14.90    2.80
  10  -5  -1  125.49    6.60
 -10  -5   1  124.39    5.90
 -10  -5   1  129.09    6.00
 -10   5   1  132.69    6.90
 -10   5   1  138.09    7.20
  10   5  -1  125.89    7.30
  -9  -5   1   48.70    2.80
  -9  -5   1   46.60    2.70
   9  -5  -1   46.50    3.30
  -9   5   1   48.70    3.40
   9   5  -1   53.69    3.90
  -9   5   1   43.60    3.40
  -8  -5   1    5.10    0.80
   8  -5  -1    4.20    1.10
  -8   5   1    4.00    1.10
   8   5  -1    5.10    1.40
  -8   5   1    6.30    1.30
  -7  -5   1  370.36   14.60
   7  -5  -1  369.16   15.30
  -7  -5   1  365.06   15.40
  -7  -5   1  373.26   14.50
  -7   5   1  392.06   15.40
  -7   5   1  395.26   15.60
  -7   5   1  361.06   15.30
   7   5  -1  387.56   15.80
  -6  -5   1    8.80    0.90
  -6  -5   1    9.70    0.80
   6  -5  -1   11.10    1.40
  -6   5   1    7.60    1.20
   6   5  -1    9.30    1.40
  -6   5   1   10.10    1.30
  -6   5   1    8.80    1.30
  -5  -5   1   22.40    1.30
   5  -5  -1   22.50    1.80
  -5  -5   1   22.40    1.80
   5   5  -1   24.20    1.20
   5   5  -1   23.10    2.00
  -5   5   1   23.10    1.80
  -5   5   1   26.20    1.90
  -5   5   1   24.40    1.80
   4  -5  -1  474.15   17.50
  -4  -5   1  450.35   17.50
   4  -5  -1  433.86   17.50
  -4  -5   1  449.16   16.70
  -4   5   1  459.05   17.50
  -4   5   1  435.26   17.40
   4   5  -1  450.85   17.70
  -3  -5   1    2.50    0.20
   3  -5  -1    2.30    0.60
   3  -5  -1    2.10    0.60
  -3  -5   1    2.90    0.60
  -3   5   1    3.20    0.70
   3   5  -1    2.30    0.60
  -3   5   1    3.30    0.60
  -2  -5   1   67.39    3.10
   2  -5  -1   64.59    3.10
  -2  -5   1   66.09    2.60
   2  -5  -1   68.99    3.20
   2   5  -1   67.19    2.60
  -2   5   1   67.39    3.10
   2   5  -1   69.69    3.20
  -2   5   1   65.19    3.10
   1  -5  -1   44.80    2.20
  -1  -5   1   44.20    2.10
   1  -5  -1   44.20    2.20
   1   5  -1   43.10    2.20
   1   5  -1   45.30    1.90
   1   5  -1   44.60    1.90
  -1   5   1   46.20    2.20
  -1   5   1   45.10    2.10
   0  -5   1    9.80    0.80
   0  -5  -1   10.50    0.80
   0  -5  -1   11.10    0.80
   0   5  -1   11.10    0.80
   0   5   1   11.20    0.90
   0   5  -1   10.40    0.80
   0   5   1   11.30    0.80
   0   5  -1   11.10    0.80
  -1  -5  -1   25.00    1.40
   1  -5   1   24.10    1.30
  -1  -5  -1   25.00    1.20
   1  -5   1   25.30    1.40
  -1   5  -1   25.10    1.30
   1   5   1   24.40    1.10
  -1   5  -1   25.10    1.40
   1   5   1   24.30    1.40
   2  -5   1  466.05   18.10
  -2   5  -1  497.85   18.30
  -3  -5  -1   39.80    1.70
   3  -5   1   40.60    2.20
  -3  -5  -1   43.90    1.70
  -3  -5  -1   41.50    2.20
  -3   5  -1   41.30    2.10
   3   5   1   41.30    2.30
  -3   5  -1   41.30    2.40
   4  -5   1    0.60    0.60
  -4  -5  -1    0.80    0.20
  -4  -5  -1    0.50    0.20
  -4  -5  -1   -0.20    0.30
  -4   5  -1    0.30    0.40
   4   5   1    0.60    0.40
  -4   5  -1    1.50    0.60
  -4   5  -1    0.50    0.40
   5  -5   1 1772.42   73.69
   5  -5   1 1817.52   74.39
  -5  -5  -1 1772.52   72.39
  -5  -5  -1 1791.52   77.69
  -5  -5  -1 1864.71   79.39
  -5   5  -1 1748.33   74.79
  -6  -5  -1   37.00    2.00
  -6  -5  -1   38.10    2.00
   6  -5   1   41.80    2.60
  -6  -5  -1   40.20    2.50
  -6   5  -1   38.40    2.80
  -6   5  -1   36.20    2.50
   6   5   1   41.80    2.80
  -6   5  -1   36.50    2.50
  -6   5  -1   40.40    2.50
  -7  -5  -1    0.00    0.50
  -7  -5  -1    0.50    0.40
  -7  -5  -1    0.30    0.40
  -7   5  -1    0.30    0.50
  -7   5  -1    1.20    0.60
  -7   5  -1    0.00    0.60
   7   5   1   -0.10    0.60
  -7   5  -1    1.20    0.80
  -8  -5  -1   38.20    2.20
  -8  -5  -1   34.80    2.20
  -8  -5  -1   37.30    2.70
  -8   5  -1   31.20    2.80
   8   5   1   34.80    2.90
  -8   5  -1   38.30    2.70
  -9  -5  -1    1.40    0.60
  -9  -5  -1    2.60    0.70
  -9   5  -1    3.70    1.20
  -9   5  -1    1.20    0.80
   9   5   1    2.00    1.10
  -9   5  -1    3.60    1.10
 -10  -5  -1   33.50    2.40
 -10  -5  -1   33.10    2.40
 -10   5  -1   35.70    3.20
  10   5   1   36.80    3.30
 -10   5  -1   32.90    2.80
 -11  -5  -1    2.80    0.90
 -11  -5  -1    2.80    0.90
 -11   5  -1    1.80    1.50
 -11   5  -1    4.00    1.30
  11   5   1    1.30    1.20
 -12  -5  -1    7.60    1.70
 -12  -5  -1   10.00    1.50
 -12   5  -1   10.60    2.20
  12   5   1    4.60    1.80
 -12   5  -1    6.30    1.70
 -13  -5  -1    2.10    1.00
 -13   5  -1   -0.30    1.10
  13   5   1    0.60    1.30
 -13   5  -1    5.10    1.50
 -14  -5  -1   27.60    2.50
  14   5   1   20.50    3.20
 -14   5  -1   31.30    3.20
 -14   5  -1   29.30    3.30
 -15  -5  -1   -0.30    0.80
  15   5   1    1.80    1.60
 -15   5  -1    1.60    1.30
 -15   5  -1    0.40    0.90
 -16  -5  -1    0.60    1.00
  16   5   1    1.10    1.30
 -16   5  -1   -0.40    1.00
 -16   5  -1    0.80    1.40
 -17  -5  -1   54.69    3.90
 -17   5  -1   53.19    4.60
  17   5   1   49.00    5.20
 -17   5  -1   43.60    5.20
 -18  -5  -1    0.70    1.00
 -18   5  -1   -1.50    1.20
  18   5   1    1.10    1.70
 -18   5  -1    0.70    1.30
 -18  -6   1    1.30    1.10
 -18   6   1   -0.70    0.90
 -18   6   1    1.60    1.50
  18   6  -1    1.10    1.80
 -17  -6   1    2.00    1.20
  17   6  -1    0.30    1.40
 -17   6   1    2.20    2.00
 -17   6   1    1.90    1.40
 -16  -6   1    6.00    1.50
 -16   6   1    7.70    2.10
 -16   6   1   12.20    2.80
  16   6  -1    6.30    2.40
 -15  -6   1    1.50    1.00
 -15   6   1    4.00    1.60
 -15   6   1    4.60    1.90
  15   6  -1    0.10    1.40
 -14  -6   1    0.80    0.80
 -14   6   1   -0.80    0.70
 -14   6   1   -0.10    1.30
  14   6  -1    1.40    1.30
 -13  -6   1   34.90    2.70
 -13   6   1   36.30    3.60
 -13   6   1   42.00    3.60
  13   6  -1   30.20    3.80
 -12  -6   1   10.00    1.50
 -12  -6   1   10.50    1.40
  12   6  -1   10.70    2.40
 -12   6   1   13.40    2.10
 -12   6   1    9.40    2.20
 -11  -6   1    0.00    0.60
 -11  -6   1    0.30    0.60
  11   6  -1    0.60    1.10
 -11   6   1    0.00    0.70
 -10  -6   1    0.80    0.50
 -10  -6   1    0.50    0.60
  10  -6  -1    0.60    0.90
  10   6  -1    0.70    1.00
 -10   6   1    1.50    0.90
 -10   6   1   -0.50    0.60
  -9  -6   1    5.80    1.00
   9  -6  -1    5.70    1.40
  -9  -6   1    6.00    1.00
   9   6  -1    5.30    1.50
  -9   6   1    5.50    1.40
  -9   6   1    5.80    1.30
   8  -6  -1    9.20    1.40
  -8  -6   1    6.80    0.90
  -8  -6   1    7.00    0.80
  -8   6   1    7.50    1.50
  -8   6   1    9.60    1.40
   8   6  -1    6.30    1.60
  -7  -6   1    3.00    0.60
  -7  -6   1    3.30    1.00
   7  -6  -1    1.70    0.90
  -7  -6   1    3.30    0.60
  -7   6   1    2.50    0.80
   7   6  -1    3.40    1.20
  -7   6   1    3.20    0.90
  -7   6   1    3.80    1.00
  -6  -6   1    1.00    0.60
   6  -6  -1    0.90    0.60
  -6  -6   1    0.60    0.30
  -6  -6   1    0.60    0.30
  -6   6   1    1.20    0.60
   6   6  -1    0.30    0.60
  -6   6   1    0.70    0.50
  -6   6   1    0.40    0.60
  -5  -6   1   40.00    1.80
   5  -6  -1   39.10    2.50
  -5  -6   1   39.20    2.50
  -5  -6   1   42.40    1.80
  -5   6   1   39.70    2.60
  -5   6   1   38.40    2.50
  -5   6   1   41.50    2.60
   5   6  -1   41.90    2.80
   4  -6  -1   97.79    4.50
  -4  -6   1   90.59    3.50
  -4  -6   1   89.79    4.40
   4  -6  -1   93.89    4.50
  -4  -6   1   97.09    3.60
  -4   6   1   89.39    4.30
  -4   6   1   91.09    4.50
   4   6  -1   93.19    4.60
  -3  -6   1    2.40    0.60
   3  -6  -1    2.10    0.70
   3  -6  -1    1.80    0.50
  -3   6   1    2.60    0.70
  -3   6   1    3.00    0.70
   3   6  -1    1.60    0.60
   2  -6  -1    6.90    0.80
  -2  -6   1    5.90    0.70
   2  -6  -1    5.00    0.80
  -2   6   1    5.70    0.80
   2   6  -1    6.20    0.80
   2   6  -1    6.00    0.40
  -2   6   1    6.30    0.70
   2   6  -1    6.40    0.40
   1  -6  -1   26.40    1.60
  -1  -6   1   29.70    1.60
   1  -6  -1   31.40    1.70
   1   6  -1   25.80    1.30
  -1   6   1   25.20    1.50
   1   6  -1   30.30    1.60
   1   6  -1   27.80    1.30
  -1   6   1   27.40    1.60
   0  -6  -1    5.60    0.60
   0  -6   1    5.60    0.60
   0  -6  -1    6.00    0.60
   0   6   1    4.90    0.60
   0   6   1    5.60    0.70
   0   6  -1    6.20    0.60
   0   6  -1    5.90    0.70
   0   6  -1    5.70    0.60
   1  -6   1    0.70    0.30
  -1  -6  -1    1.10    0.30
  -1  -6  -1    0.90    0.40
   1  -6   1    0.80    0.40
   1   6   1    0.90    0.40
  -1   6  -1    0.60    0.30
   1   6   1    0.40    0.20
  -1   6  -1    1.00    0.40
  -2  -6  -1  577.84   21.50
  -2   6  -1  561.74   21.60
  -3  -6  -1    1.70    0.20
  -3  -6  -1    1.80    0.50
   3  -6   1    1.50    0.50
   3  -6   1    1.40    0.50
  -3   6  -1    1.90    0.60
   3   6   1    2.50    0.60
  -3   6  -1    1.90    0.50
   4  -6   1   35.90    2.30
  -4  -6  -1   36.10    1.50
  -4  -6  -1   38.00    1.60
   4  -6   1   37.30    2.20
  -4  -6  -1   35.20    2.20
   4   6   1   35.10    2.30
  -4   6  -1   37.50    2.10
  -4   6  -1   31.50    2.20
   5  -6   1   26.90    2.00
  -5  -6  -1   23.20    1.80
  -5  -6  -1   21.90    1.20
  -5   6  -1   20.10    1.70
   5   6   1   24.50    2.00
  -5   6  -1   23.40    2.20
  -5   6  -1   20.90    1.80
   6  -6   1    2.70    0.90
  -6  -6  -1    3.00    0.90
  -6  -6  -1    2.70    0.50
  -6  -6  -1    2.20    0.50
  -6   6  -1    1.10    0.70
  -6   6  -1    0.10    0.60
   6   6   1    1.50    0.70
  -6   6  -1    2.90    0.80
  -6   6  -1    4.20    0.90
  -7  -6  -1    0.50    0.40
   7  -6   1    0.30    0.60
  -7  -6  -1    0.50    0.50
  -7  -6  -1   -0.10    0.30
  -7   6  -1    0.10    0.50
   7   6   1    0.10    0.60
  -7   6  -1    0.30    0.50
  -7   6  -1   -0.10    0.60
  -8  -6  -1    0.20    0.40
  -8  -6  -1    0.10    0.40
  -8   6  -1   -0.50    0.40
   8   6   1   -0.50    0.50
  -8   6  -1    0.20    0.60
  -8   6  -1   -0.20    0.60
  -9  -6  -1   17.80    1.50
  -9  -6  -1   13.60    1.40
  -9   6  -1   16.20    2.20
  -9   6  -1   18.10    1.90
   9   6   1   17.00    2.30
  -9   6  -1   18.30    2.00
 -10  -6  -1    2.10    0.70
 -10  -6  -1    2.60    0.90
  10   6   1    1.70    1.20
 -10   6  -1    1.40    0.90
 -10   6  -1    2.60    1.20
 -11  -6  -1    0.40    0.60
 -11  -6  -1    0.60    0.60
  11   6   1    0.40    1.00
 -11   6  -1    1.10    0.80
 -11   6  -1    1.90    1.20
 -12  -6  -1    3.30    0.90
  12   6   1    0.90    1.30
 -12   6  -1    3.90    1.60
 -12   6  -1    3.70    1.30
 -13  -6  -1    0.30    0.70
 -13   6  -1    2.20    1.30
  13   6   1    1.40    1.30
 -13   6  -1    2.80    1.30
 -14  -6  -1   -0.30    0.70
 -14   6  -1    1.10    1.00
 -14   6  -1   -0.60    0.80
  14   6   1    2.60    1.60
 -15  -6  -1    4.50    1.30
 -15   6  -1    1.40    1.40
  15   6   1    0.10    1.20
 -15   6  -1    2.10    1.30
 -16  -6  -1    1.90    1.00
  16   6   1    3.50    2.00
 -16   6  -1    1.90    1.50
 -16   6  -1    3.80    1.80
 -17  -6  -1    3.90    1.30
 -17   6  -1    0.90    1.20
 -17   6  -1    4.60    2.00
  17   6   1    4.20    2.20
  18   6   1   -1.20    1.40
  18   7  -1   -1.00    1.40
 -18   7   1    0.80    1.30
 -18   7   1    0.40    1.40
 -17  -7   1    0.90    0.90
  17   7  -1    6.70    3.40
 -17   7   1    0.30    1.50
 -17   7   1    1.50    1.20
 -16  -7   1    4.60    1.30
  16   7  -1    9.00    2.80
 -16   7   1    5.80    1.80
 -16   7   1    8.50    2.40
 -15  -7   1    7.10    1.50
 -15   7   1   12.90    2.80
  15   7  -1    6.20    2.40
 -15   7   1   11.70    2.40
 -14  -7   1    0.90    0.80
 -14   7   1   -0.90    1.00
 -14   7   1    0.60    1.00
  14   7  -1    0.10    1.30
 -13  -7   1    1.20    0.80
 -13  -7   1    0.60    0.70
 -13   7   1    1.20    1.10
 -13   7   1    0.50    1.30
  13   7  -1   -0.30    1.00
 -12  -7   1    2.40    1.00
 -12  -7   1    2.80    0.90
  12   7  -1    3.40    1.70
 -12   7   1    4.30    1.70
 -12   7   1    3.00    1.20
 -11  -7   1    1.50    0.70
 -11  -7   1    1.10    0.60
 -11   7   1    1.10    1.00
  11   7  -1    2.50    1.90
 -11   7   1    2.40    1.10
 -10  -7   1    9.60    1.10
 -10  -7   1   10.70    1.20
  10  -7  -1    9.30    1.80
 -10   7   1    9.70    2.10
  10   7  -1    9.00    2.00
 -10   7   1   11.20    1.70
   9  -7  -1   37.80    3.00
  -9  -7   1   37.50    2.20
  -9  -7   1   40.40    2.20
  -9   7   1   37.80    2.90
   9   7  -1   37.20    3.40
  -9   7   1   36.20    3.60
   8  -7  -1    2.70    0.90
  -8  -7   1    1.50    0.50
  -8  -7   1    2.80    0.60
   8   7  -1    1.40    0.90
  -8   7   1    2.80    1.00
  -8   7   1    1.30    0.70
   7  -7  -1    4.90    1.20
  -7  -7   1    6.40    0.70
  -7  -7   1    6.80    0.70
  -7  -7   1    7.40    1.30
  -7   7   1    7.60    1.30
   7   7  -1   10.40    1.60
  -6  -7   1    0.00    0.20
   6  -7  -1    0.80    0.70
  -6  -7   1   -0.50    0.40
  -6   7   1    0.30    0.50
  -6   7   1    0.00    0.40
   6   7  -1   -0.30    0.50
  -6   7   1   -0.10    0.30
  -5  -7   1    1.10    0.20
   5  -7  -1    0.40    0.50
  -5  -7   1    2.00    0.80
   5  -7  -1    0.50    0.40
  -5  -7   1    0.20    0.20
   5   7  -1    1.70    0.70
  -5   7   1    1.30    0.70
  -5   7   1    2.00    0.60
  -4  -7   1    4.60    0.90
   4  -7  -1    3.20    0.80
   4  -7  -1    5.20    1.00
  -4   7   1    3.90    0.80
   4   7  -1    3.80    0.90
  -4   7   1    4.60    1.00
  -3  -7   1    2.90    0.70
   3  -7  -1    2.10    0.70
   3  -7  -1    2.70    0.70
  -3   7   1    3.20    0.70
  -3   7   1    2.60    0.60
   3   7  -1    2.90    0.70
   2  -7  -1    3.10    0.70
  -2  -7   1    2.10    0.50
   2  -7  -1    2.50    0.60
   2   7  -1    2.50    0.30
   2   7  -1    1.80    0.30
   2   7  -1    3.00    0.80
  -2   7   1    3.20    0.70
  -2   7   1    2.60    0.60
   1  -7  -1   15.60    1.10
   1  -7  -1   12.30    1.10
  -1  -7   1   14.10    1.10
   1   7  -1   12.30    1.10
   1   7  -1   13.20    0.90
  -1   7   1   13.00    1.10
   1   7  -1   14.50    0.90
  -1   7   1   15.50    1.10
   0  -7  -1   17.60    1.20
   0  -7   1   18.80    1.20
   0  -7  -1   18.90    1.30
   0   7   1   15.20    1.10
   0   7  -1   19.70    1.30
   0   7  -1   20.90    1.20
   0   7  -1   17.80    1.20
   0   7   1   20.80    1.30
   1  -7   1    0.40    0.40
   1  -7   1    0.70    0.30
  -1  -7  -1    1.10    0.30
  -1  -7  -1    0.60    0.30
   1   7   1    0.10    0.30
  -1   7  -1    0.60    0.40
  -1   7  -1    1.10    0.40
  -2  -7  -1    0.80    0.40
   2  -7   1    0.50    0.40
   2  -7   1    0.30    0.30
  -2  -7  -1    0.20    0.20
  -2   7  -1    0.30    0.30
  -2   7  -1    0.40    0.40
   2   7   1    0.40    0.20
   2   7   1    0.10    0.40
   3  -7   1    0.90    0.50
   3  -7   1    0.00    0.30
  -3  -7  -1    2.10    0.60
  -3   7  -1    1.50    0.60
  -3   7  -1    1.70    0.50
   3   7   1    1.10    0.50
  -4  -7  -1    3.50    0.70
   4  -7   1    2.20    0.70
  -4  -7  -1    2.80    0.20
  -4  -7  -1    3.00    0.20
   4  -7   1    4.50    0.80
  -4   7  -1    2.90    0.80
  -4   7  -1    3.60    0.70
   4   7   1    4.40    0.90
   5  -7   1  115.59    5.40
  -5  -7  -1  114.59    4.40
  -5  -7  -1  108.69    4.30
  -5  -7  -1  107.99    5.20
  -5   7  -1  117.99    5.40
   5   7   1  107.29    5.50
  -5   7  -1   99.89    5.30
  -5   7  -1  121.39    5.20
  -6  -7  -1    0.00    0.20
   6  -7   1    0.20    0.50
  -6  -7  -1    0.10    0.40
  -6  -7  -1    0.60    0.30
  -6   7  -1   -1.20    0.40
  -6   7  -1    0.30    0.50
  -6   7  -1   -0.10    0.40
   6   7   1    0.80    0.60
  -6   7  -1    0.10    0.40
  -7  -7  -1    2.00    0.50
  -7  -7  -1    1.20    0.40
  -7  -7  -1    1.20    0.60
   7  -7   1    1.60    0.80
  -7   7  -1    1.60    1.00
  -7   7  -1    2.50    0.80
  -7   7  -1    1.10    0.60
   7   7   1    2.20    1.00
  -8  -7  -1   40.80    2.20
  -8  -7  -1   39.40    2.20
  -8   7  -1   40.10    3.00
  -8   7  -1   42.50    2.90
  -8   7  -1   43.30    3.30
   8   7   1   41.90    3.30
  -9  -7  -1    2.10    0.70
  -9  -7  -1    3.40    0.80
   9   7   1    2.30    1.20
  -9   7  -1    3.40    1.00
  -9   7  -1    3.80    1.10
  -9   7  -1    4.20    1.40
 -10  -7  -1   44.30    2.60
 -10  -7  -1   46.00    2.70
  10   7   1   46.40    4.00
 -10   7  -1   51.49    4.00
 -10   7  -1   44.00    3.30
 -11  -7  -1   14.00    1.40
 -11  -7  -1   11.20    1.30
 -11   7  -1   12.50    2.40
  11   7   1    8.60    2.00
 -11   7  -1    9.10    1.80
 -12  -7  -1    0.10    0.70
 -12  -7  -1    1.00    0.70
 -12   7  -1   -0.30    0.80
  12   7   1    0.60    1.20
 -12   7  -1    0.30    0.90
 -13  -7  -1   -0.50    0.60
 -13   7  -1   -0.60    0.70
  13   7   1   -0.60    1.00
 -13   7  -1    2.20    1.30
 -14  -7  -1    7.20    1.40
 -14   7  -1    7.00    1.80
 -14   7  -1    6.20    2.00
  14   7   1   10.60    2.60
 -15  -7  -1    5.80    1.30
 -15   7  -1    5.00    1.60
 -15   7  -1    7.70    2.30
  15   7   1    4.70    2.10
 -16  -7  -1    1.10    0.90
 -16   7  -1   -1.10    1.00
  16   7   1    3.30    1.90
 -16   7  -1   -0.20    0.90
 -17  -7  -1    4.60    1.60
 -17   7  -1    9.50    2.70
  17   7   1    3.80    2.00
 -17   7  -1    6.00    1.80
 -18   8   1    0.90    1.30
  18   8  -1    1.40    1.80
 -18   8   1    1.80    1.70
 -17  -8   1    2.30    1.00
  17   8  -1    7.90    3.10
 -17   8   1    1.40    1.40
 -17   8   1    1.80    1.50
 -16  -8   1   40.70    2.90
  16   8  -1   34.70    4.50
 -16   8   1   39.40    3.90
 -16   8   1   37.80    4.20
 -15  -8   1    8.80    1.40
  15   8  -1   10.70    2.80
 -15   8   1   15.10    2.40
 -15   8   1    7.90    2.40
 -14  -8   1    6.30    1.20
 -14   8   1    3.80    1.90
 -14   8   1    9.80    2.10
  14   8  -1    5.10    2.10
 -13  -8   1  149.19    6.80
 -13  -8   1  142.89    6.80
 -13   8   1  155.08    8.10
 -13   8   1  156.68    8.80
  13   8  -1  144.39    8.90
 -12  -8   1    5.10    1.00
 -12  -8   1    1.80    0.70
 -12   8   1    1.80    1.00
  12   8  -1    0.40    1.10
 -12   8   1    1.60    1.50
 -11  -8   1    1.60    0.70
 -11  -8   1    1.10    0.60
 -11   8   1    0.80    1.20
 -11   8   1    2.60    1.10
  11   8  -1    3.70    1.60
  10  -8  -1    9.40    1.80
 -10  -8   1    9.50    1.00
  10   8  -1   10.90    2.30
 -10   8   1    8.50    1.60
 -10   8   1    9.80    2.10
  -9  -8   1   24.20    1.60
   9  -8  -1   28.00    2.50
  -9  -8   1   24.80    1.60
   9   8  -1   26.30    2.90
  -9   8   1   23.90    2.30
  -8  -8   1    7.20    0.70
   8  -8  -1    7.70    1.60
  -8  -8   1    6.60    0.70
  -8   8   1    9.00    1.40
   8   8  -1    6.70    1.60
  -8   8   1   11.00    1.50
  -7  -8   1    2.50    0.40
   7  -8  -1    1.70    0.90
  -7  -8   1    1.90    0.40
  -7   8   1    1.00    0.70
   7   8  -1    3.40    1.20
  -7   8   1    2.40    0.90
  -6  -8   1    1.50    0.60
  -6  -8   1    1.90    0.30
   6  -8  -1    0.10    0.60
  -6  -8   1    1.80    0.30
  -6   8   1    2.10    0.70
  -6   8   1    1.90    0.80
  -6   8   1    2.10    0.80
   6   8  -1    1.80    0.90
   5  -8  -1   24.70    2.00
   5  -8  -1   24.80    2.00
  -5  -8   1   25.70    1.90
  -5   8   1   20.60    1.90
   5   8  -1   22.60    2.00
  -5   8   1   20.40    1.70
  -4  -8   1  137.19    6.40
   4  -8  -1  151.78    6.60
   4  -8  -1  147.59    6.60
  -4   8   1  145.29    6.40
  -4   8   1  152.08    6.60
   4   8  -1  141.99    6.60
   3  -8  -1    7.50    1.00
  -3  -8   1    5.80    0.90
   3  -8  -1    6.00    0.90
   3   8  -1    7.00    1.00
  -3   8   1    7.20    1.00
  -3   8   1    7.30    0.90
   2  -8  -1    9.90    1.10
  -2  -8   1   10.00    1.00
   2  -8  -1    9.90    1.00
  -2   8   1   10.50    1.10
   2   8  -1   10.10    0.70
  -2   8   1   10.60    1.00
   2   8  -1   10.20    0.70
   2   8  -1   10.60    1.10
  -1  -8   1  435.46   16.90
   1  -8  -1  454.05   17.00
   1  -8  -1  441.26   16.90
  -1   8   1  448.26   16.90
   1   8  -1  429.56   16.60
   0  -8  -1    1.20    0.50
   0  -8  -1    1.30    0.40
   0  -8   1    1.00    0.40
   0   8  -1    1.10    0.50
   0   8  -1    0.60    0.40
   0   8   1    0.50    0.30
   0   8   1    0.50    0.40
   0   8  -1    1.40    0.40
   1  -8   1    8.00    0.80
  -1  -8  -1    8.80    0.90
  -1  -8  -1    8.60    0.70
   1  -8   1   10.00    1.00
  -1   8  -1    8.90    0.90
  -1   8  -1   10.40    0.90
   1   8   1    7.70    0.70
  -2  -8  -1   49.40    2.60
   2  -8   1   42.20    2.40
   2  -8   1   51.09    2.70
  -2  -8  -1   48.80    2.00
   2   8   1   46.90    2.60
   2   8   1   46.30    2.00
  -2   8  -1   50.59    2.40
  -2   8  -1   44.70    2.60
   3  -8   1    0.00    0.30
  -3  -8  -1    0.50    0.40
   3  -8   1    0.60    0.50
   3   8   1    0.40    0.40
  -3   8  -1    0.30    0.30
  -3   8  -1   -0.20    0.30
   4  -8   1    5.20    0.90
  -4  -8  -1    5.60    0.90
   4  -8   1    4.40    1.00
   4   8   1    6.50    1.10
  -4   8  -1    6.40    1.20
  -5  -8  -1   80.99    3.10
  -5  -8  -1   86.39    4.20
  -5  -8  -1   81.59    3.10
   5  -8   1   73.09    4.00
   5  -8   1   75.99    4.20
  -5   8  -1   80.29    4.30
   5   8   1   80.69    4.40
  -5   8  -1   83.59    4.00
  -6  -8  -1    1.30    0.30
  -6  -8  -1    1.00    0.60
   6  -8   1    0.70    0.60
  -6  -8  -1    1.50    0.30
  -6   8  -1    2.30    1.00
  -6   8  -1    1.50    0.70
  -6   8  -1    1.70    0.80
  -6   8  -1    1.30    0.60
   6   8   1    1.60    0.80
  -7  -8  -1   10.70    0.80
  -7  -8  -1   10.50    0.80
   7  -8   1   10.60    1.50
  -7   8  -1   10.50    1.30
  -7   8  -1   13.20    1.80
  -7   8  -1    8.40    1.30
   7   8   1    9.70    1.60
  -8  -8  -1   11.10    0.90
  -8  -8  -1    8.70    0.90
  -8   8  -1   11.30    2.10
   8   8   1    6.90    1.60
  -8   8  -1    8.50    1.30
  -8   8  -1    9.00    1.40
  -9  -8  -1    5.60    0.80
  -9  -8  -1    4.50    0.80
   9   8   1    4.00    1.40
  -9   8  -1    2.10    0.90
  -9   8  -1    5.20    1.70
  -9   8  -1    2.70    1.10
 -10  -8  -1   10.40    1.10
 -10  -8  -1   10.20    1.10
 -10   8  -1    9.90    1.60
  10   8   1    8.10    1.90
 -10   8  -1    9.10    2.40
 -11  -8  -1  207.18    8.70
 -11  -8  -1  196.08    8.60
 -11   8  -1  228.98   10.80
 -11   8  -1  212.98    9.80
  11   8   1  198.28   10.60
 -12  -8  -1   26.00    2.00
 -12  -8  -1   25.80    2.00
 -12   8  -1   28.90    2.80
  12   8   1   23.40    3.10
 -12   8  -1   24.10    3.10
 -13  -8  -1    0.40    0.60
 -13  -8  -1    0.90    0.70
 -13   8  -1    1.20    1.40
  13   8   1    2.40    1.60
 -13   8  -1    1.00    0.90
 -14  -8  -1   49.30    3.10
 -14   8  -1   43.30    4.40
 -14   8  -1   50.09    4.00
  14   8   1   58.39    5.10
 -15  -8  -1    5.70    1.20
 -15   8  -1    5.30    2.10
 -15   8  -1    6.20    1.80
  15   8   1    6.40    2.50
 -16  -8  -1    5.40    1.20
 -16   8  -1    5.00    2.20
 -16   8  -1    5.00    1.80
  16   8   1    3.30    2.00
 -17  -8  -1    2.70    1.10
 -17   8  -1    1.20    1.60
 -17   8  -1    1.50    1.30
  17   8   1    1.60    3.30
 -17   9   1    0.10    1.00
  17   9  -1   -0.20    1.30
 -17   9   1    2.00    1.80
 -16  -9   1   14.30    1.60
 -16   9   1   14.10    2.70
  16   9  -1   11.20    3.10
 -16   9   1   12.00    3.30
 -15  -9   1   16.50    1.60
 -15   9   1   15.10    2.40
 -15   9   1   15.90    3.20
  15   9  -1   17.40    3.50
 -14  -9   1    2.60    0.90
  14   9  -1    0.30    1.10
 -14   9   1    1.80    1.60
 -14   9   1    1.90    1.10
 -13  -9   1    8.10    1.20
 -13  -9   1    7.40    1.10
  13   9  -1    7.30    2.20
 -13   9   1   10.60    2.10
 -13   9   1    6.90    2.00
 -12  -9   1    7.60    1.10
 -12  -9   1    7.50    1.00
 -12   9   1   11.70    2.60
 -12   9   1   10.30    2.10
  12   9  -1    7.70    2.30
 -11  -9   1   -0.10    0.40
 -11   9   1    0.30    1.10
 -11   9   1    0.10    0.70
  11   9  -1    1.40    1.20
 -10  -9   1    0.60    0.40
  10  -9  -1    0.10    0.90
 -10  -9   1    1.60    0.50
 -10   9   1   -1.40    0.60
 -10   9   1   -0.20    0.60
  10   9  -1    1.30    1.10
  -9  -9   1    1.80    0.50
  -9  -9   1    1.80    0.50
   9  -9  -1    1.10    1.00
  -9   9   1    1.60    0.90
   9   9  -1    2.50    1.20
  -8  -9   1    3.90    0.50
  -8  -9   1    3.60    0.50
   8  -9  -1    5.00    1.30
   8   9  -1    4.40    1.40
  -8   9   1    2.60    1.10
  -8   9   1    5.60    1.30
  -7  -9   1  493.45   18.50
   7  -9  -1  496.55   20.20
  -7  -9   1  503.35   18.50
   7   9  -1  508.35   20.70
  -7   9   1  510.15   20.40
  -7   9   1  505.75   20.00
   6  -9  -1    4.00    1.00
  -6  -9   1    3.00    0.90
   6  -9  -1    2.50    0.90
  -6   9   1    4.00    1.00
   6   9  -1    2.70    1.10
   5  -9  -1   17.70    1.70
   5  -9  -1   17.70    1.80
  -5  -9   1   19.30    1.70
   5   9  -1   16.50    1.80
  -5   9   1   19.20    1.80
  -5   9   1   20.60    1.70
  -4  -9   1  217.38    9.70
   4  -9  -1  214.98    9.20
   4  -9  -1  219.48    9.30
  -4   9   1  222.58    9.10
   4   9  -1  215.98    9.40
   3  -9  -1    0.60    0.50
  -3  -9   1    1.40    0.50
   3  -9  -1    0.40    0.50
  -3   9   1    0.40    0.50
   3   9  -1    0.70    0.50
   3   9  -1    1.20    0.20
  -3   9   1    0.50    0.40
   2  -9  -1    2.60    0.70
   2  -9  -1    3.10    0.70
  -2  -9   1    2.70    0.60
  -2   9   1    3.10    0.70
   2   9  -1    3.30    0.80
   2   9  -1    3.20    0.40
  -2   9   1    3.70    0.70
   1  -9  -1   96.39    4.40
  -1  -9   1   99.69    4.40
   1  -9  -1   98.79    4.40
   1   9  -1   96.99    4.50
  -1   9   1   92.39    4.40
   1   9  -1  101.39    4.20
   1   9  -1   95.59    4.10
  -1   9   1   97.19    4.40
   0  -9  -1    2.00    0.60
   0  -9  -1    3.20    0.60
   0  -9   1    0.70    0.40
   0   9  -1    1.90    0.50
   0   9   1    2.60    0.60
   0   9   1    2.40    0.50
   0   9  -1    2.00    0.60
   0   9  -1    2.30    0.60
  -1  -9  -1    1.30    0.40
   1  -9   1    1.70    0.50
   1  -9   1    2.10    0.60
  -1  -9  -1    1.80    0.60
  -1   9  -1    0.50    0.40
   1   9   1    0.70    0.50
   1   9   1    1.40    0.40
  -1   9  -1    0.90    0.50
   2  -9   1   14.00    1.30
  -2  -9  -1   14.70    0.80
  -2  -9  -1   16.00    1.30
   2  -9   1   13.70    1.20
  -2   9  -1   13.50    1.30
   2   9   1   13.80    1.30
  -2   9  -1   13.90    1.30
   2   9   1   13.60    0.80
   3  -9   1    2.90    0.70
   3  -9   1    1.40    0.60
  -3  -9  -1    3.60    0.80
   3   9   1    2.00    0.70
  -3   9  -1    2.40    0.70
  -3   9  -1    3.40    0.70
   4  -9   1    2.10    0.70
   4  -9   1    1.30    0.70
  -4  -9  -1    1.40    0.60
  -4   9  -1    1.60    0.60
   4   9   1    1.70    0.80
  -4   9  -1    3.40    0.90
   5  -9   1  773.92   30.00
   5  -9   1  755.02   29.80
  -5  -9  -1  770.12   29.80
   5   9   1  804.82   30.30
  -5   9  -1  803.92   30.20
   6  -9   1   13.60    1.70
  -6  -9  -1   12.60    0.60
  -6  -9  -1   14.20    1.50
  -6  -9  -1   11.80    0.60
  -6   9  -1   13.10    1.30
  -6   9  -1   12.50    1.40
   6   9   1   11.10    1.60
  -6   9  -1   12.90    1.80
  -7  -9  -1    0.00    0.20
   7  -9   1    0.10    0.70
  -7  -9  -1    0.90    0.20
  -7   9  -1    1.40    1.00
  -7   9  -1    0.10    0.40
   7   9   1   -0.10    0.60
  -7   9  -1   -0.20    0.50
  -8  -9  -1   14.30    0.90
  -8  -9  -1   13.30    0.90
  -8   9  -1   13.40    2.30
  -8   9  -1   13.70    1.70
  -8   9  -1   14.00    1.60
   8   9   1   11.20    1.80
  -9  -9  -1    0.70    0.40
  -9  -9  -1   -0.30    0.30
  -9   9  -1   -0.30    0.50
  -9   9  -1    0.70    1.20
   9   9   1    0.60    0.90
  -9   9  -1    0.10    0.50
 -10  -9  -1    7.30    0.90
 -10  -9  -1   10.30    1.00
 -10   9  -1    9.70    1.60
 -10   9  -1   10.80    2.20
  10   9   1   11.20    2.30
 -11  -9  -1    1.10    0.50
 -11  -9  -1    0.40    0.50
  11   9   1    4.30    1.60
 -11   9  -1    2.70    1.40
 -11   9  -1    0.10    0.80
 -12  -9  -1    0.70    0.60
 -12  -9  -1    2.20    0.70
  12   9   1    0.10    1.00
 -12   9  -1    1.10    0.90
 -12   9  -1    0.90    1.10
 -13  -9  -1    0.20    0.50
 -13  -9  -1    1.40    0.70
  13   9   1    1.60    1.50
 -13   9  -1    2.70    1.30
 -13   9  -1    1.00    1.10
 -14  -9  -1    6.60    1.20
  14   9   1    5.40    2.20
 -14   9  -1    7.00    2.10
 -14   9  -1    3.90    1.40
 -15  -9  -1    1.20    0.70
  15   9   1    0.40    1.50
 -15   9  -1    2.20    1.20
 -15   9  -1    3.90    1.80
 -16  -9  -1    0.70    0.70
 -16   9  -1   -0.30    1.00
  16   9   1    0.30    1.30
 -16   9  -1   -1.10    1.20
  17   9   1   10.40    3.00
 -17   9  -1   13.80    3.20
 -17   9  -1    7.80    2.10
 -17  10   1   -0.40    1.30
 -17  10   1    1.90    1.40
  17  10  -1   -2.10    1.10
 -16 -10   1    6.70    1.10
  16  10  -1    7.40    2.60
 -16  10   1   10.20    2.30
 -16  10   1    7.90    2.50
 -15 -10   1    7.60    1.10
 -15  10   1   13.30    2.50
  15  10  -1   10.00    3.10
 -15  10   1   12.10    2.90
 -14 -10   1    0.30    0.50
 -14 -10   1   -0.50    0.40
 -14  10   1    1.10    1.20
  14  10  -1    3.20    1.70
 -14  10   1   -0.60    1.20
 -13 -10   1   20.00    1.50
 -13 -10   1   18.40    1.50
  13  10  -1   28.90    3.60
 -13  10   1   19.10    2.50
 -13  10   1   24.30    3.30
 -12 -10   1    1.20    0.60
 -12 -10   1    1.00    0.50
 -12  10   1    0.00    1.00
 -12  10   1    0.20    0.90
  12  10  -1    0.90    1.40
 -11 -10   1    5.60    0.80
 -11 -10   1    4.90    0.70
  11  10  -1    7.60    2.10
 -11  10   1    8.40    1.70
 -11  10   1   11.10    2.40
  10 -10  -1    8.10    1.80
 -10 -10   1   12.50    0.90
 -10 -10   1   12.70    0.90
  10  10  -1   15.30    2.90
 -10  10   1    8.10    2.00
 -10  10   1   13.90    1.80
   9 -10  -1   29.20    2.80
  -9 -10   1   29.10    1.40
   9  10  -1   35.40    3.30
  -9  10   1   29.10    2.60
   8 -10  -1   14.60    1.90
  -8 -10   1   13.10    0.60
  -8 -10   1   13.40    0.60
   8  10  -1   21.70    2.50
  -8  10   1   14.70    1.70
  -8  10   1   16.50    1.90
   7 -10  -1    5.60    1.30
  -7  10   1    5.10    1.10
  -7  10   1    5.30    1.30
   7  10  -1    3.30    1.20
   6 -10  -1  131.79    6.60
   6 -10  -1  133.49    6.60
  -6  10   1  144.09    6.40
   6  10  -1  135.09    6.90
  -5 -10   1   12.30    1.40
   5 -10  -1   12.10    1.40
   5 -10  -1   11.60    1.50
  -5  10   1   10.60    1.30
   5  10  -1   11.80    1.60
  -5  10   1   14.90    1.60
   4 -10  -1  293.27   12.00
   4 -10  -1  287.97   11.90
  -4 -10   1  279.17   11.80
  -4  10   1  295.57   12.10
  -4  10   1  290.77   11.70
  -3 -10   1   14.20    1.40
   3 -10  -1   12.70    1.40
   3 -10  -1   14.50    1.40
  -3  10   1   16.70    1.40
   3  10  -1   13.40    1.40
  -3  10   1   14.60    1.40
   3  10  -1   14.10    0.70
   3  10  -1   13.00    0.70
  -2 -10   1   10.70    1.10
   2 -10  -1    8.80    1.10
   2 -10  -1    9.90    1.20
   2  10  -1   10.30    0.80
  -2  10   1   10.50    1.10
   2  10  -1    8.20    1.10
  -2  10   1    9.70    1.10
   2  10  -1    8.50    0.70
   1 -10  -1   37.10    2.30
   1 -10  -1   38.60    2.50
  -1 -10   1   38.70    2.20
   1  10  -1   38.70    2.00
  -1  10   1   37.10    2.20
  -1  10   1   36.90    2.20
   1  10  -1   40.00    2.10
   1  10  -1   34.30    2.20
   0 -10   1    6.10    0.80
   0 -10  -1    4.80    0.70
   0 -10  -1    4.90    0.80
   0  10   1    4.70    0.70
   0  10  -1    6.00    0.80
   0  10   1    4.10    0.80
   0  10  -1    6.60    0.90
   0  10  -1    5.40    0.70
  -1 -10  -1    6.40    0.70
   1 -10   1    4.90    0.80
   1 -10   1    5.00    0.80
  -1 -10  -1    4.80    0.90
   1  10   1    4.40    0.90
  -1  10  -1    4.80    0.80
  -1  10  -1    4.00    0.90
  -1  10  -1    5.50    0.80
   1  10   1    5.20    0.60
   2 -10   1  181.08    7.80
  -2 -10  -1  187.88    7.90
  -2 -10  -1  196.48    7.30
   2 -10   1  181.78    7.90
  -2  10  -1  186.78    7.80
   2  10   1  181.48    8.00
  -2  10  -1  201.28    8.10
   2  10   1  188.48    7.30
   3 -10   1    4.20    0.90
   3 -10   1    2.60    0.80
   3  10   1    3.70    0.30
  -3  10  -1    2.90    0.70
  -3  10  -1    3.40    0.90
   3  10   1    2.60    0.30
   3  10   1    1.70    0.70
   4 -10   1    2.60    0.90
  -4 -10  -1    1.60    0.60
   4 -10   1    1.30    0.60
  -4  10  -1    3.00    0.90
   4  10   1   -0.30    0.60
  -4  10  -1    1.70    0.60
   5 -10   1    2.30    0.70
   5 -10   1    1.40    0.80
  -5 -10  -1    1.80    0.70
  -5  10  -1    1.70    0.80
   5  10   1    1.50    0.80
  -5  10  -1    0.80    0.50
   6 -10   1    0.90    0.50
   6 -10   1    1.70    0.80
   6  10   1    0.70    0.70
  -6  10  -1    0.50    0.50
  -6  10  -1    0.20    0.80
   7 -10   1    0.10    0.60
  -7  10  -1   -0.30    0.40
  -7  10  -1    0.80    0.60
  -7  10  -1   -1.10    0.60
   7  10   1    0.30    0.90
  -8 -10  -1   11.40    0.70
  -8 -10  -1   11.40    0.70
  -8  10  -1   10.70    1.50
   8  10   1   10.00    2.00
  -8  10  -1   10.80    1.60
  -8  10  -1   12.60    2.00
  -9 -10  -1   41.90    2.00
  -9 -10  -1   47.40    2.10
  -9  10  -1   45.80    5.50
   9  10   1   52.69    4.00
  -9  10  -1   42.60    3.30
  -9  10  -1   42.40    3.10
 -10 -10  -1    2.40    0.50
 -10 -10  -1    1.70    0.50
 -10  10  -1    1.70    1.00
 -10  10  -1    2.20    1.30
 -11 -10  -1   30.50    1.80
 -11 -10  -1   31.80    1.90
 -11  10  -1   28.70    2.70
 -11  10  -1   34.50    3.50
  11  10   1   31.70    3.60
 -12 -10  -1    1.40    0.60
 -12  10  -1    3.40    1.60
  12  10   1    1.50    1.40
 -12  10  -1    0.90    0.80
 -13 -10  -1    8.90    1.00
 -13 -10  -1    6.20    0.90
 -13  10  -1    6.20    2.10
  13  10   1    5.40    2.10
 -14 -10  -1   29.10    2.00
 -14  10  -1   35.70    4.00
 -14  10  -1   32.60    3.10
  14  10   1   37.70    4.30
 -15 -10  -1    0.10    0.50
 -15  10  -1   -0.50    1.30
  15  10   1    1.40    1.80
 -15  10  -1    3.60    1.40
  16  10   1    3.10    1.90
 -16  10  -1    3.00    1.90
 -16  10  -1    2.90    1.50
 -17  10  -1    0.70    1.50
 -17  10  -1   -0.30    0.90
  17  10   1    2.60    1.90
 -17  11   1    1.00    1.30
  17  11  -1   -0.70    1.50
 -17  11   1    1.10    1.60
 -16  11   1   28.30    3.30
 -16  11   1   31.60    4.00
  15  11  -1    2.40    2.00
 -15  11   1    1.60    1.60
 -15  11   1    1.10    1.00
 -14 -11   1   15.60    1.20
 -14 -11   1   15.60    1.20
 -14  11   1   14.10    2.30
 -14  11   1   20.60    3.10
  14  11  -1   18.80    3.50
 -13 -11   1    4.30    0.70
 -13 -11   1    3.90    0.60
 -13  11   1    5.70    1.60
 -13  11   1    5.30    2.00
  13  11  -1    0.90    1.40
 -12 -11   1   23.60    1.30
 -12 -11   1   24.70    1.40
  12  11  -1   20.40    3.20
 -12  11   1   23.00    3.20
 -12  11   1   21.80    2.70
 -11 -11   1   14.00    0.90
 -11  11   1   14.10    2.10
 -11  11   1   12.10    2.60
  11  11  -1   16.30    3.00
 -10 -11   1   11.70    0.60
  10 -11  -1    8.90    1.90
 -10 -11   1   10.70    0.60
 -10  11   1    8.60    2.20
  10  11  -1   13.30    2.50
 -10  11   1   12.50    1.80
   9 -11  -1   16.90    3.70
  -9  11   1   16.00    1.90
   9  11  -1   19.40    2.50
   8 -11  -1    1.30    0.90
   8  11  -1    2.20    1.20
  -8  11   1    1.30    0.80
   7 -11  -1   92.79    5.30
   7 -11  -1   93.99    5.30
  -7  11   1  100.49    5.10
   7  11  -1  100.29    5.70
  -7  11   1   95.09    5.30
   6 -11  -1    0.80    0.60
   6 -11  -1    0.20    0.60
   6  11  -1    0.80    0.80
  -6  11   1    2.00    0.80
   5 -11  -1   15.40    1.70
   5 -11  -1   10.90    1.50
  -5 -11   1   17.30    1.90
  -5  11   1   14.50    1.50
   5  11  -1   11.30    1.60
   4 -11  -1  469.85   18.30
   4 -11  -1  463.35   18.30
  -4 -11   1  446.96   18.10
   4  11  -1  457.85   18.50
  -4  11   1  468.65   18.40
  -4  11   1  454.05   18.00
   3 -11  -1   88.79    4.60
  -3 -11   1   94.29    4.60
   3 -11  -1   92.89    4.70
   3  11  -1   96.69    3.70
  -3  11   1   90.29    4.50
   3  11  -1  101.09    4.90
   3  11  -1   91.39    3.70
  -2 -11   1   82.09    4.00
   2 -11  -1   73.39    3.90
   2 -11  -1   80.09    3.90
   2  11  -1   73.29    3.30
   2  11  -1   75.59    4.00
  -2  11   1   74.89    3.80
   2  11  -1   77.99    3.30
  -2  11   1   77.39    3.90
   1 -11  -1    2.10    0.60
  -1 -11   1    2.10    0.60
   1 -11  -1    1.20    0.50
  -1  11   1    2.40    0.70
  -1  11   1    2.00    0.60
   1  11  -1    2.20    0.60
   1  11  -1    1.70    0.50
   1  11  -1    0.90    0.50
   0 -11  -1   89.09    4.30
   0 -11   1   84.79    4.20
   0 -11  -1   93.59    4.10
   0  11  -1   97.09    4.40
   0  11   1   89.69    4.10
   0  11   1   86.09    4.30
   0  11  -1   90.49    4.10
   0  11  -1   88.89    4.30
   1 -11   1   21.20    1.50
  -1 -11  -1   17.50    1.20
   1 -11   1   17.80    1.50
  -1 -11  -1   17.60    1.50
  -1  11  -1   18.30    1.50
  -1  11  -1   17.30    1.60
   1  11   1   16.10    1.20
   1  11   1   19.10    1.60
  -1  11  -1   16.30    1.40
  -2 -11  -1  160.88    7.90
  -2 -11  -1  173.38    6.80
   2 -11   1  171.38    7.40
   2 -11   1  184.48    7.50
   2  11   1  172.68    7.60
  -2  11  -1  171.78    7.30
   2  11   1  170.18    6.80
  -2  11  -1  173.58    7.50
   3 -11   1   17.40    1.60
   3 -11   1   21.60    1.70
  -3 -11  -1   16.80    1.50
   3  11   1   18.80    1.00
  -3  11  -1   21.30    1.80
   3  11   1   16.70    1.70
   3  11   1   19.90    0.90
  -3  11  -1   17.90    1.50
   4 -11   1    2.80    0.80
  -4 -11  -1    1.90    0.70
   4 -11   1    1.40    0.70
  -4  11  -1    2.30    0.70
  -4  11  -1    3.20    1.00
   4  11   1    1.80    0.80
   5 -11   1   90.39    4.90
   5 -11   1   95.39    4.70
   5  11   1   88.89    5.00
  -5  11  -1   87.59    4.40
   6 -11   1    1.00    0.80
   6 -11   1    0.60    0.80
  -6  11  -1    1.30    0.60
  -6  11  -1    0.80    0.90
   6  11   1    0.40    0.70
  -7  11  -1    7.70    1.70
  -7  11  -1    8.40    1.50
   7  11   1    5.50    1.40
  -7  11  -1    9.10    1.20
  -8  11  -1  104.49    5.30
   8  11   1  111.19    6.30
  -8  11  -1  106.39    6.30
  -8  11  -1  101.49    5.70
   9  11   1    3.00    1.40
  -9  11  -1    3.60    1.10
  -9  11  -1    3.90    1.50
 -10 -11  -1    8.60    0.60
 -10  11  -1    6.40    1.40
  10  11   1    9.50    2.30
 -10  11  -1   10.20    2.30
 -11 -11  -1   24.90    1.40
 -11 -11  -1   25.10    1.40
 -11  11  -1   22.40    3.00
  11  11   1   28.80    3.40
 -11  11  -1   25.00    2.50
 -12 -11  -1    2.00    0.50
 -12 -11  -1    2.50    0.50
 -12  11  -1    2.40    1.60
 -12  11  -1    3.30    1.20
  12  11   1    2.80    1.60
 -13 -11  -1   -0.10    0.30
 -13 -11  -1    0.00    0.30
 -13  11  -1    0.40    0.80
  13  11   1   -0.10    1.30
 -13  11  -1    0.90    1.30
  14  11   1   25.80    3.70
 -14  11  -1   33.40    3.90
 -14  11  -1   24.40    2.80
 -15  11  -1    3.80    1.40
 -15  11  -1    5.50    2.20
  15  11   1    3.30    2.10
  16  11   1    0.90    1.90
 -16  11  -1    3.50    2.00
 -16  11  -1    1.00    1.10
 -17  11  -1    1.70    1.20
 -17  11  -1    4.00    2.20
  17  11   1    4.70    2.20
 -17  12   1    5.80    2.30
  17  12  -1    3.70    2.00
 -17  12   1    7.90    2.00
 -16  12   1    6.90    1.90
  16  12  -1    5.50    2.50
 -16  12   1    9.50    2.70
 -15  12   1    0.40    1.60
  15  12  -1    3.60    2.00
 -15  12   1    2.00    1.30
 -14  12   1    2.10    1.60
 -14  12   1    0.30    0.90
  14  12  -1    0.30    1.20
 -13  12   1   11.10    2.70
 -13  12   1   14.90    2.20
  13  12  -1   21.00    3.30
 -12  12   1    0.50    0.90
 -12  12   1   -0.40    1.10
  12  12  -1   -0.40    1.10
 -11  12   1   11.70    2.10
  11  12  -1   12.50    2.80
 -11  12   1   12.30    2.60
  10 -12  -1  161.68    8.30
 -10  12   1  157.68    8.80
 -10  12   1  158.28    7.80
  10  12  -1  158.98    8.90
   9 -12  -1    2.70    1.20
  -9  12   1    6.50    1.40
   9  12  -1    3.60    2.40
   8 -12  -1    6.80    1.60
   8  12  -1    6.80    1.70
  -8  12   1    4.40    1.10
   7 -12  -1    0.80    0.70
   7 -12  -1    0.70    0.70
  -7  12   1    1.30    0.80
   7  12  -1   -0.50    0.70
   6 -12  -1   64.99    4.00
   6 -12  -1   65.99    4.10
  -6  12   1   64.79    3.80
   6  12  -1   70.09    4.40
   5 -12  -1    3.20    1.00
   5 -12  -1    0.80    0.60
   5  12  -1    4.50    1.20
  -5  12   1    3.10    0.80
   4 -12  -1   42.00    2.90
   4 -12  -1   42.60    2.80
  -4 -12   1   42.40    2.70
  -4  12   1   42.80    2.70
  -4  12   1   45.30    2.90
   4  12  -1   37.80    2.80
  -3 -12   1  156.88    7.20
   3 -12  -1  167.28    7.40
   3 -12  -1  181.48    9.00
   3  12  -1  161.58    7.40
  -3  12   1  156.88    7.30
   3  12  -1  159.08    6.30
  -3  12   1  164.18    7.10
   2 -12  -1    1.10    0.60
  -2 -12   1    1.50    0.50
   2 -12  -1    2.40    0.70
   2  12  -1    2.10    0.50
  -2  12   1    0.40    0.50
  -2  12   1    1.40    0.60
   2  12  -1    1.50    0.40
   2  12  -1    1.80    0.70
   1 -12  -1  226.68    9.50
   1 -12  -1  225.38    9.30
  -1  12   1  231.48    9.40
   1  12  -1  212.48    9.00
  -1  12   1  229.18    9.40
   1  12  -1  226.08    9.50
   1  12  -1  225.78    9.00
   0 -12   1    3.10    0.70
   0  12  -1    2.90    0.70
   0  12  -1    1.90    0.60
   0  12   1    2.80    0.70
   0  12  -1    2.30    0.70
   0  12   1    3.20    0.80
  -1 -12  -1   17.70    1.30
   1 -12   1   17.00    1.50
   1 -12   1   16.70    1.40
  -1 -12  -1   16.30    1.50
  -1  12  -1   16.10    1.40
   1  12   1   17.10    1.20
  -1  12  -1   18.20    1.50
  -1  12  -1   15.60    1.60
  -2 -12  -1   87.89    3.70
   2 -12   1   82.89    4.20
  -2 -12  -1   78.19    4.20
   2 -12   1   87.19    4.30
   2  12   1   87.99    3.70
  -2  12  -1   88.59    4.20
  -2  12  -1   81.59    4.40
  -2  12  -1   83.29    4.30
   2  12   1   85.59    4.40
   3 -12   1    1.80    0.60
  -3 -12  -1    1.30    0.60
   3 -12   1    1.70    0.70
   3  12   1    0.80    0.30
   3  12   1    1.10    0.30
  -3  12  -1    1.20    0.50
   3  12   1    1.00    0.60
  -3  12  -1    1.70    0.70
  -4 -12  -1   12.80    1.40
   4 -12   1   15.90    1.60
   4 -12   1   15.40    1.50
   4  12   1   13.50    1.60
  -4  12  -1   11.10    1.20
  -4  12  -1   10.30    1.60
  -4  12  -1   12.40    1.50
   5 -12   1    0.90    0.70
   5 -12   1    3.00    1.30
  -5  12  -1    0.60    0.70
  -5  12  -1    0.80    0.50
   5  12   1    2.50    1.00
   6 -12   1    0.50    0.50
   6 -12   1    0.00    0.60
  -6  12  -1    2.00    1.00
  -6  12  -1    0.30    0.50
   6  12   1    0.20    0.70
   7 -12   1    0.40    0.50
  -7  12  -1   -0.50    0.70
  -7  12  -1   -0.20    0.50
  -7  12  -1    1.20    0.60
   7  12   1    0.10    0.70
  -8  12  -1   15.90    1.90
  -8  12  -1   16.80    2.40
  -8  12  -1   14.90    1.70
   8  12   1   16.10    2.30
  -9  12  -1    3.80    1.10
  -9  12  -1    5.10    1.70
  10  12   1    8.60    2.20
 -10  12  -1    6.30    1.50
 -10  12  -1    4.60    1.80
 -11  12  -1  151.58    8.80
 -11  12  -1  152.58    7.60
  11  12   1  155.98    9.00
 -12  12  -1    1.70    1.40
  12  12   1    1.60    1.50
 -12  12  -1    0.80    0.90
  13  12   1    0.20    1.30
 -13  12  -1    1.30    0.90
 -13  12  -1   -2.10    1.00
 -14  12  -1   34.30    3.10
 -14  12  -1   38.40    4.20
  14  12   1   28.40    3.90
  15  12   1    0.00    1.40
 -15  12  -1    0.40    0.90
 -15  12  -1   -1.30    0.70
 -16  12  -1    0.80    1.40
  16  12   1    0.20    1.40
 -16  12  -1    0.70    1.00
 -17  12  -1    9.00    2.90
  17  12   1    7.00    2.70
 -17  12  -1    4.90    1.60
 -17  13   1    3.50    1.50
 -17  13   1    0.90    1.80
  17  13  -1    7.80    2.90
 -16  13   1    1.80    1.50
 -16  13   1    2.20    1.30
  16  13  -1    0.60    1.50
  15  13  -1   10.10    3.20
 -15  13   1   13.50    3.20
 -15  13   1    9.50    2.10
 -14  13   1   -0.80    0.60
 -14  13   1   -0.90    1.30
  14  13  -1    1.00    1.50
 -13  13   1   -0.10    0.70
 -13  13   1    1.10    1.30
  13  13  -1    1.50    1.50
  12  13  -1   12.10    2.90
 -12  13   1    9.60    2.00
 -12  13   1    9.40    2.60
 -11  13   1    0.40    1.20
 -11  13   1    1.60    0.90
  11  13  -1   -1.30    0.80
  10 -13  -1    9.30    2.10
 -10  13   1   12.60    1.80
  10  13  -1   16.30    2.60
 -10  13   1   10.10    2.40
   9 -13  -1   -0.50    0.70
   9  13  -1    1.40    1.30
  -9  13   1   -0.80    0.50
  -8  13   1   -0.40    0.50
   8  13  -1    0.00    0.80
   7 -13  -1   35.30    2.90
   7  13  -1   29.30    2.90
  -7  13   1   35.40    2.60
   6 -13  -1    0.60    0.60
   6 -13  -1    2.10    1.10
   6  13  -1    0.20    0.80
  -6  13   1    1.30    0.70
   5 -13  -1    5.70    1.20
   5 -13  -1    3.20    1.00
  -5  13   1    2.00    0.80
   5  13  -1    2.10    1.00
   4 -13  -1   58.39    3.60
   4 -13  -1   56.99    3.60
   4  13  -1   60.69    3.80
  -4  13   1   60.79    3.40
  -4  13   1   62.69    4.20
  -3 -13   1   35.40    2.40
   3 -13  -1   32.50    2.40
   3 -13  -1   30.40    2.30
   3  13  -1   32.10    1.60
   3  13  -1   32.50    1.60
   3  13  -1   30.30    2.40
  -3  13   1   28.40    2.20
  -3  13   1   30.80    2.40
   2 -13  -1    6.00    1.10
   2 -13  -1    7.60    1.20
  -2 -13   1    6.60    1.00
   2  13  -1    7.90    0.80
  -2  13   1    8.30    1.10
   2  13  -1    6.40    0.70
   2  13  -1    7.50    1.20
   1 -13  -1    0.30    0.40
  -1 -13   1    0.40    0.40
   1 -13  -1   -0.10    0.40
   1  13  -1    1.00    0.60
  -1  13   1    0.20    0.50
   1  13  -1    1.50    0.50
   1  13  -1    0.50    0.40
  -1  13   1    0.20    0.40
   0 -13  -1   32.20    2.20
   0 -13   1   29.00    2.10
   0 -13  -1   34.50    2.10
   0  13   1   29.90    2.20
   0  13  -1   33.50    2.30
   0  13   1   32.60    2.10
   0  13  -1   34.20    2.20
   0  13  -1   35.20    2.10
  -1 -13  -1   30.20    2.10
   1 -13   1   27.70    2.30
  -1 -13  -1   29.70    1.80
   1  13   1   25.80    1.70
  -1  13  -1   29.50    2.00
   1  13   1   31.20    2.20
  -1  13  -1   27.00    2.00
  -1  13  -1   29.50    2.20
  -2 -13  -1    2.10    0.50
   2 -13   1    2.20    1.10
  -2 -13  -1    2.40    0.70
   2 -13   1    2.80    0.80
   2  13   1    2.30    0.50
  -2  13  -1    2.10    0.90
  -2  13  -1    3.40    0.80
  -2  13  -1    2.00    0.70
   2  13   1    1.70    0.70
   3 -13   1    6.30    1.20
  -3 -13  -1    4.00    1.00
  -3  13  -1    7.20    1.00
   3  13   1    4.70    0.50
  -3  13  -1    5.60    1.30
  -3  13  -1    5.90    1.20
   3  13   1    6.00    0.50
   3  13   1    6.50    1.30
   4 -13   1   -0.30    0.70
   4 -13   1   -0.20    0.40
  -4  13  -1    0.40    0.70
   4  13   1    0.70    0.70
  -4  13  -1    0.20    0.40
   5 -13   1    8.70    1.60
   5 -13   1    9.70    1.30
  -5  13  -1    8.20    1.10
   5  13   1    5.60    1.40
  -5  13  -1   11.00    1.70
   6 -13   1    4.40    1.10
   6 -13   1    3.90    1.20
  -6  13  -1    4.10    1.40
   6  13   1    6.80    1.50
  -6  13  -1    6.30    1.20
   7 -13   1   -0.60    0.50
   7  13   1    0.20    0.80
  -7  13  -1   -0.50    0.50
  -7  13  -1    0.60    1.00
   8  13   1    2.60    1.30
  -8  13  -1    2.80    0.90
  -8  13  -1    5.90    1.60
   9  13   1    3.50    1.60
  -9  13  -1    0.30    1.30
  -9  13  -1    3.50    1.00
  10  13   1   13.90    2.70
 -10  13  -1   19.00    2.10
 -10  13  -1   11.90    2.60
  11  13   1    4.60    1.80
 -11  13  -1    1.10    1.00
 -11  13  -1    2.10    1.60
 -12  13  -1    1.20    1.40
 -12  13  -1    0.20    0.70
  12  13   1    0.10    1.10
 -13  13  -1    3.70    1.90
 -13  13  -1   -0.20    0.70
  13  13   1   -0.60    1.10
  14  13   1    1.10    1.60
 -14  13  -1    4.80    2.10
 -14  13  -1    1.20    1.00
  15  13   1   -0.20    1.60
 -15  13  -1    2.50    1.80
 -15  13  -1    1.40    1.00
  16  13   1    0.20    1.70
 -16  13  -1   -0.10    0.90
 -16  13  -1    1.90    1.70
  17  13   1   15.70    3.70
 -17  13  -1   12.30    3.20
 -17  13  -1   13.00    2.50
 -17  14   1   -0.40    0.90
  17  14  -1    0.40    1.80
 -17  14   1   -0.50    1.60
  16  14  -1    3.60    2.30
 -16  14   1    4.60    2.20
 -16  14   1    2.20    1.30
 -15  14   1    3.80    1.50
  15  14  -1    2.10    3.70
 -15  14   1    5.80    2.20
 -14  14   1   -0.30    0.80
  14  14  -1    2.20    1.70
 -14  14   1   -0.80    1.20
 -13  14   1   42.20    3.50
  13  14  -1   39.90    4.60
 -13  14   1   40.60    4.30
 -12  14   1    0.70    0.90
 -12  14   1    2.50    1.70
  12  14  -1    0.90    1.40
 -11  14   1    0.70    0.80
 -11  14   1   -0.40    1.10
  11  14  -1    3.20    1.60
  10 -14  -1  142.39    7.90
  10  14  -1  150.28    8.60
 -10  14   1  144.69    8.50
 -10  14   1  142.99    7.40
   9 -14  -1    3.80    1.40
  -9  14   1    2.50    1.50
  -9  14   1    3.60    1.10
   9  14  -1    1.50    1.20
   8 -14  -1    3.20    1.30
   8  14  -1    4.90    1.80
  -8  14   1    5.20    1.30
   7 -14  -1    0.30    0.80
  -7  14   1    1.10    0.70
   7  14  -1    1.60    1.20
   6 -14  -1   36.00    3.00
  -6  14   1   41.90    2.80
   6  14  -1   39.50    3.30
   5 -14  -1   -0.20    0.50
   5 -14  -1    0.00    0.70
   5  14  -1    0.00    0.70
  -5  14   1    0.70    0.60
   4 -14  -1   90.59    4.80
   4 -14  -1   86.99    4.70
   4  14  -1   82.19    3.20
  -4  14   1   84.19    4.40
   4  14  -1   89.59    4.90
   3 -14  -1   -0.10    0.40
   3 -14  -1    0.80    0.70
  -3  14   1    0.50    0.50
   3  14  -1   -0.10    0.50
   3  14  -1   -0.10    0.30
  -3  14   1    0.30    0.60
   3  14  -1    0.40    0.30
  -2 -14   1    6.20    1.00
   2 -14  -1    4.80    1.10
   2 -14  -1    7.80    1.30
  -2  14   1    6.90    1.10
  -2  14   1    6.00    1.10
   2  14  -1    8.10    1.30
   2  14  -1    7.80    0.80
   2  14  -1    7.00    0.80
   1 -14  -1    8.40    1.10
  -1 -14   1    7.60    1.10
   1 -14  -1    9.80    1.20
  -1  14   1    6.40    1.10
  -1  14   1    7.30    1.10
   1  14  -1    7.50    1.20
   1  14  -1    9.90    1.00
   0 -14  -1    5.00    1.00
   0 -14   1    4.70    0.90
   0 -14  -1    6.90    1.00
   0  14  -1    5.10    1.00
   0  14  -1    3.20    0.80
   0  14   1    2.80    0.70
   0  14   1    3.40    0.90
   0  14  -1    4.70    1.00
  -1 -14  -1    0.90    0.50
   1 -14   1   -0.10    0.30
  -1 -14  -1   -0.10    0.40
   1  14   1    0.90    0.40
  -1  14  -1    0.20    0.50
  -1  14  -1    0.90    0.50
  -1  14  -1    0.40    0.60
   1  14   1    0.60    0.60
   2 -14   1  625.34   23.20
  -2 -14  -1  588.34   22.30
   2 -14   1  577.14   23.10
  -2  14  -1  570.04   23.40
  -2  14  -1  613.24   23.00
   2  14   1  585.54   22.40
  -2  14  -1  597.04   23.20
   2  14   1  600.14   23.40
   3 -14   1   12.50    1.50
   3 -14   1   10.90    1.30
   3  14   1   11.70    1.60
  -3  14  -1   13.30    1.60
   3  14   1    9.10    0.80
  -3  14  -1   10.90    1.60
   3  14   1   11.90    0.80
  -3  14  -1    9.90    1.30
   4 -14   1   17.60    1.80
   4 -14   1   20.50    2.00
   4  14   1   15.30    1.90
  -4  14  -1   20.60    1.70
  -4  14  -1   21.00    2.20
   5 -14   1    8.80    1.60
   5 -14   1    7.90    1.60
  -5  14  -1    9.20    1.80
  -5  14  -1    6.90    1.10
   5  14   1    4.10    1.30
   6 -14   1    1.00    0.70
  -6  14  -1    1.60    0.70
  -6  14  -1   -0.50    0.60
   6  14   1    2.60    1.10
  -7  14  -1    2.60    1.40
  -7  14  -1    1.20    0.70
   7  14   1    0.70    0.90
  -8  14  -1   10.70    1.50
  -8  14  -1   11.00    2.30
   8  14   1   16.10    3.00
  -9  14  -1   -0.60    0.80
   9  14   1    0.10    0.90
  -9  14  -1    0.10    0.60
  10  14   1    7.80    2.10
 -10  14  -1    9.40    1.70
 -10  14  -1    8.30    2.10
  11  14   1  156.78    9.10
 -11  14  -1  151.08    8.90
 -11  14  -1  151.58    7.60
 -12  14  -1   -1.00    0.60
  12  14   1   -0.30    1.20
 -12  14  -1    1.80    1.40
  13  14   1    0.60    1.50
 -13  14  -1    2.10    1.10
 -13  14  -1    1.60    1.70
  14  14   1   48.90    5.40
 -14  14  -1   60.99    6.40
 -14  14  -1   64.19    4.40
 -15  14  -1    0.80    1.60
  15  14   1    3.00    2.70
 -15  14  -1    2.20    1.30
  16  14   1   17.90    3.80
 -16  14  -1   16.40    2.40
 -16  14  -1   10.70    3.10
 -16  15   1   26.60    3.10
 -16  15   1   28.70    4.10
  16  15  -1   25.40    4.80
  15  15  -1    2.10    1.60
 -15  15   1    4.20    2.10
 -15  15   1    2.30    1.40
 -14  15   1    2.40    1.30
  14  15  -1    6.10    2.60
  13  15  -1    0.30    1.60
 -13  15   1    0.20    1.30
 -13  15   1    0.20    0.80
 -12  15   1   42.90    3.50
  12  15  -1   34.10    4.20
 -12  15   1   39.10    4.40
  11  15  -1    7.10    2.30
 -11  15   1    7.80    2.30
 -11  15   1    7.00    1.70
  10  15  -1  124.09    7.90
 -10  15   1  136.49    6.90
 -10  15   1  128.59    7.90
   9 -15  -1    1.10    1.10
  -9  15   1    1.20    0.90
   9  15  -1    1.70    1.40
  -9  15   1   -1.10    1.00
   8 -15  -1   -0.10    0.80
   8  15  -1    0.00    0.90
  -8  15   1    0.10    0.70
   7 -15  -1   37.20    3.60
   7  15  -1   33.40    3.30
  -7  15   1   37.60    2.80
   6 -15  -1    2.90    1.20
  -6  15   1    0.90    0.70
   6  15  -1    1.10    0.90
   5 -15  -1   -0.10    0.70
  -5  15   1   -0.20    0.50
   5  15  -1    0.30    0.70
   4 -15  -1  165.48    8.00
   4  15  -1  173.18    6.50
   4  15  -1  165.98    8.20
   4  15  -1  177.28    6.50
  -4  15   1  173.18    7.80
   3 -15  -1    4.30    1.00
   3 -15  -1    3.50    1.10
  -3  15   1    3.70    0.90
   3  15  -1    3.30    0.60
  -3  15   1    5.90    1.50
   3  15  -1    4.10    1.20
   3  15  -1    4.30    0.60
   2 -15  -1    2.00    0.80
   2 -15  -1    1.30    0.70
   2  15  -1    1.20    0.70
  -2  15   1    0.90    0.60
  -2  15   1    3.00    0.90
   2  15  -1    2.00    0.60
   2  15  -1    2.00    0.50
   1 -15  -1    7.30    1.10
  -1 -15   1    7.80    1.60
   1 -15  -1   10.30    1.30
   1  15  -1    9.30    1.30
  -1  15   1    9.00    1.70
  -1  15   1   11.00    1.40
   1  15  -1    8.90    1.00
   1  15  -1   10.20    1.20
   0 -15  -1   26.40    1.90
   0 -15   1   28.30    2.10
   0  15  -1   28.10    2.00
   0  15  -1   29.50    2.20
   0  15   1   28.10    2.00
   0  15   1   24.10    2.10
   0  15  -1   29.60    2.10
  -1 -15  -1   52.99    2.70
   1 -15   1   43.70    2.90
  -1  15  -1   46.90    2.90
  -1  15  -1   48.80    3.00
   1  15   1   48.40    2.60
   1  15   1   47.50    3.10
  -1  15  -1   46.90    3.10
   2 -15   1  115.69    5.70
   2  15   1  115.09    5.90
  -2  15  -1  116.39    5.70
  -2  15  -1  115.89    5.90
   2  15   1  126.49    5.10
  -2  15  -1  118.69    5.60
   2  15   1  114.59    5.20
   3 -15   1    3.80    0.90
   3 -15   1    2.50    0.90
   3  15   1    4.00    0.60
   3  15   1    5.00    1.30
   3  15   1    3.10    0.50
  -3  15  -1    3.50    0.90
  -3  15  -1    2.60    1.00
   4 -15   1    9.50    1.40
   4 -15   1   10.00    1.40
  -4  15  -1    7.90    1.20
  -4  15  -1   11.10    1.70
   4  15   1    7.80    0.50
   4  15   1    8.60    1.70
   5 -15   1    4.80    1.30
  -5  15  -1    8.20    1.80
  -5  15  -1    4.70    1.10
   5  15   1    4.20    1.30
  -6  15  -1    8.10    1.30
  -6  15  -1    9.20    2.10
   6  15   1    7.70    1.70
   7  15   1   10.30    2.10
  -7  15  -1    9.70    2.40
  -7  15  -1    9.80    1.40
  -8  15  -1  212.88   10.90
   8  15   1  215.98   10.90
  -8  15  -1  223.48    9.70
   9  15   1   -0.10    1.10
  -9  15  -1    2.10    0.90
  -9  15  -1    0.70    1.20
  10  15   1    2.70    1.40
 -10  15  -1    2.30    1.10
 -10  15  -1    3.50    1.60
 -11  15  -1   25.20    3.50
 -11  15  -1   25.60    2.50
  11  15   1   23.90    3.30
 -12  15  -1    1.70    1.60
  12  15   1    1.10    1.40
 -12  15  -1    0.60    0.80
 -13  15  -1    0.40    0.90
 -13  15  -1    2.60    1.80
  13  15   1    1.20    1.60
  14  15   1   10.30    3.00
 -14  15  -1    6.00    2.50
 -14  15  -1    7.20    1.80
 -15  15  -1    2.50    1.80
 -15  15  -1    2.30    1.20
  15  15   1    1.50    1.60
 -16  15  -1    5.40    1.70
 -16  15  -1   10.00    3.00
  16  15   1   10.80    3.20
 -16  16   1    3.00    2.10
 -16  16   1    3.20    1.40
  16  16  -1    4.60    2.60
  15  16  -1   -2.20    1.00
 -15  16   1    2.80    1.40
 -15  16   1    2.80    2.00
  14  16  -1    3.40    2.00
 -14  16   1    4.70    2.20
 -14  16   1    3.90    1.50
 -13  16   1    1.50    1.10
 -13  16   1   -1.90    0.70
  13  16  -1   -0.10    1.30
 -12  16   1   -0.20    1.40
  12  16  -1    1.10    1.70
 -12  16   1   -0.60    0.70
  11  16  -1    2.00    1.70
 -11  16   1   -0.30    0.70
 -11  16   1    2.20    1.50
 -10  16   1    1.30    1.30
  10  16  -1    0.50    1.30
 -10  16   1    0.10    0.80
   9 -16  -1    1.10    1.10
  -9  16   1   -0.90    0.90
  -9  16   1    1.60    1.00
   9  16  -1    0.00    1.00
   8 -16  -1   15.80    2.30
   8  16  -1   18.70    2.70
  -8  16   1   24.80    2.30
  -8  16   1   15.80    2.50
   7 -16  -1    4.80    1.50
   7  16  -1    4.30    1.50
  -7  16   1    3.90    1.10
   6 -16  -1    8.50    1.70
  -6  16   1    9.50    1.40
   6  16  -1    6.80    1.70
   5 -16  -1    8.50    1.60
   5  16  -1    7.80    1.70
  -5  16   1    7.00    1.30
   4 -16  -1    3.50    1.10
  -4  16   1    3.30    0.90
   4  16  -1    5.50    1.40
   4  16  -1    4.30    0.60
   4  16  -1    4.50    0.40
   3 -16  -1    3.40    1.10
   3  16  -1    4.10    0.70
   3  16  -1    4.00    1.10
   3  16  -1    4.20    0.70
  -3  16   1    4.50    1.10
   2 -16  -1   34.70    2.60
  -2  16   1   39.10    2.70
   2  16  -1   33.10    2.70
  -2  16   1   38.50    2.70
   2  16  -1   38.20    2.20
   2  16  -1   39.00    2.20
   1 -16  -1   40.50    2.70
  -1  16   1   42.20    2.90
   1  16  -1   44.20    2.60
   1  16  -1   43.60    2.50
  -1  16   1   42.30    2.70
   1  16  -1   41.50    2.90
   0 -16  -1    4.10    1.00
   0  16  -1    4.80    1.00
   0  16  -1    4.80    1.10
   0  16   1    3.70    1.00
   0  16   1    3.20    0.90
   0  16  -1    3.00    1.00
  -1 -16  -1    6.40    0.90
  -1  16  -1    6.80    1.20
   1  16   1    7.20    1.40
  -1  16  -1    6.00    1.10
   1  16   1    6.80    1.00
  -1  16  -1    7.10    1.40
   2 -16   1   44.30    3.30
   2  16   1   42.60    2.30
  -2  16  -1   42.60    2.80
  -2  16  -1   36.80    2.70
   2  16   1   38.90    2.30
   2  16   1   43.10    3.00
  -2  16  -1   41.00    3.00
   3 -16   1    2.90    1.00
   3  16   1    3.90    1.20
  -3  16  -1    4.30    1.00
   3  16   1    4.40    0.70
  -3  16  -1    4.20    1.30
   3  16   1    3.90    0.60
  -4  16  -1    8.50    1.80
  -4  16  -1    7.70    1.20
   4  16   1    6.20    0.50
   4  16   1    7.80    1.70
   4  16   1    5.90    0.50
   5  16   1    2.80    1.10
  -5  16  -1    4.70    1.10
  -5  16  -1    5.40    1.50
  -6  16  -1   17.00    2.30
   6  16   1   14.90    2.20
  -6  16  -1   17.80    1.80
  -7  16  -1   13.80    2.50
   7  16   1   11.10    2.20
  -7  16  -1   14.30    1.70
   8  16   1   10.40    2.30
  -8  16  -1   18.20    1.90
  -8  16  -1   15.70    3.00
   9  16   1    6.90    2.00
  -9  16  -1    5.50    1.90
  -9  16  -1    7.40    1.50
 -10  16  -1    5.70    2.20
  10  16   1    3.10    1.60
 -10  16  -1    2.50    1.00
 -11  16  -1    9.00    1.80
  11  16   1   10.20    2.60
 -11  16  -1    6.00    2.10
 -12  16  -1    7.70    1.60
 -12  16  -1    4.10    1.90
  12  16   1    9.00    2.60
  13  16   1    3.50    2.10
 -13  16  -1    7.30    1.70
 -13  16  -1    8.60    2.70
  14  16   1    0.20    1.70
 -14  16  -1    0.60    0.90
 -14  16  -1    0.30    1.40
 -15  16  -1    1.40    1.10
 -15  16  -1   -0.10    1.60
  15  16   1    1.40    2.10
 -16  16  -1    0.90    1.10
 -16  16  -1    1.20    1.70
  16  16   1   -0.30    1.50
  16  17  -1    3.20    2.30
 -16  17   1    8.00    2.70
 -16  17   1    7.40    2.10
  15  17  -1    0.20    1.50
 -15  17   1    0.70    1.50
 -15  17   1   -0.90    0.80
  14  17  -1   -0.30    1.50
 -14  17   1    1.30    1.10
 -14  17   1    0.40    1.70
 -13  17   1    1.20    1.10
  13  17  -1    0.30    1.50
 -13  17   1    1.80    1.70
 -12  17   1    1.00    1.00
 -12  17   1   -0.70    1.00
  12  17  -1   -2.30    0.90
  11  17  -1    9.20    2.70
 -11  17   1   13.50    2.90
 -11  17   1   12.20    1.90
 -10  17   1   33.30    3.00
  10  17  -1   37.60    4.00
 -10  17   1   29.70    3.60
   9 -17  -1    5.90    1.80
  -9  17   1    8.70    1.70
  -9  17   1    9.00    2.40
   9  17  -1   11.10    2.40
   8 -17  -1    1.40    1.20
  -8  17   1    4.60    1.20
  -8  17   1    4.50    1.70
   8  17  -1    2.10    1.50
   7 -17  -1  212.78    9.90
   7  17  -1  202.28   10.30
  -7  17   1  194.38    9.20
   6 -17  -1    1.50    1.20
   6  17  -1    2.10    1.20
  -6  17   1    3.40    1.10
   5 -17  -1    0.60    0.90
  -5  17   1    1.00    0.70
   5  17  -1    0.00    0.70
   4 -17  -1  206.78    9.50
  -4  17   1  204.18    9.20
   4  17  -1  201.68    9.70
   4  17  -1  217.28    8.10
   4  17  -1  202.88    7.90
   3 -17  -1    3.90    1.10
  -3  17   1    6.20    1.30
   3  17  -1    4.30    1.20
   3  17  -1    4.70    0.80
   3  17  -1    4.20    0.70
   2 -17  -1    2.10    0.90
   2  17  -1    3.30    1.20
   2  17  -1    2.10    0.60
   2  17  -1    2.10    0.70
  -2  17   1    1.10    0.70
  -2  17   1    1.50    0.90
   1 -17  -1    3.20    0.90
  -1  17   1    3.00    0.90
   1  17  -1    4.50    0.90
   1  17  -1    2.20    0.90
  -1  17   1    4.50    1.10
   1  17  -1    2.40    0.80
   0 -17  -1    0.50    0.60
   0  17  -1    1.80    0.80
   0  17   1    1.20    0.70
   0  17  -1    1.40    0.70
   0  17  -1    0.70    0.70
   0  17   1    2.00    0.80
  -1 -17  -1   17.40    1.50
  -1  17  -1   19.30    1.80
   1  17   1   19.60    1.70
   1  17   1   22.70    2.10
  -1  17  -1   19.70    1.90
   1  17   1   20.50    1.60
  -1  17  -1   19.80    2.00
  -2  17  -1   15.50    1.70
   2  17   1   16.70    1.30
  -2  17  -1   13.40    1.80
   2  17   1   15.40    1.90
  -3  17  -1   33.70    2.40
  -3  17  -1   32.40    2.80
   3  17   1   26.80    1.70
   3  17   1   29.70    1.70
   3  17   1   33.20    2.80
   4  17   1    0.30    0.30
   4  17   1    0.20    0.40
  -4  17  -1    0.30    0.60
  -4  17  -1    0.40    0.90
   4  17   1    1.10    0.90
  -5  17  -1  274.47   12.60
  -5  17  -1  270.37   11.60
   5  17   1  271.47   12.40
   6  17   1    7.50    1.90
  -6  17  -1    9.50    2.50
  -6  17  -1    7.50    1.40
  -7  17  -1    4.50    1.70
  -7  17  -1    4.60    1.20
   7  17   1    1.20    1.10
  -8  17  -1   65.49    5.30
  -8  17  -1   76.59    4.40
   8  17   1   74.59    5.40
   9  17   1    2.00    1.50
  -9  17  -1    2.00    1.40
  -9  17  -1    1.50    0.90
  10  17   1   14.00    2.90
 -10  17  -1   15.60    2.00
 -10  17  -1   19.60    2.90
 -11  17  -1   14.10    3.00
 -11  17  -1   16.60    2.20
  11  17   1   13.10    2.90
 -12  17  -1    2.20    1.70
  12  17   1   -0.60    1.30
 -12  17  -1    2.50    1.10
  13  17   1    0.00    1.20
 -13  17  -1    0.30    0.90
 -14  17  -1    6.30    2.50
  14  17   1    1.40    2.00
 -14  17  -1    7.50    1.80
 -15  17  -1    1.30    1.10
  15  17   1    1.80    1.90
 -15  17  -1   -1.00    1.10
  16  17   1   -1.50    1.20
 -16  17  -1    4.10    1.50
 -16  17  -1    5.20    2.40
  16  18  -1   28.90    5.30
 -16  18   1   30.30    4.50
 -16  18   1   28.00    3.20
 -15  18   1   -0.20    0.90
 -15  18   1    1.00    1.80
  15  18  -1   -0.10    1.40
 -14  18   1    0.30    1.50
 -14  18   1    0.20    0.90
  14  18  -1   -1.20    1.30
 -13  18   1   88.19    7.10
 -13  18   1   81.29    5.30
  13  18  -1   79.09    6.80
 -12  18   1    1.00    1.50
  12  18  -1   -1.50    0.80
 -12  18   1   -1.30    0.60
 -11  18   1    2.60    1.20
 -11  18   1    3.30    1.90
  11  18  -1    1.10    1.40
 -10  18   1   11.40    2.70
  10  18  -1    5.30    2.00
 -10  18   1    5.70    1.60
  -9  18   1   16.30    3.20
   9  18  -1   18.10    2.90
   8 -18  -1   18.90    2.50
  -8  18   1   23.20    2.30
  -8  18   1   27.70    3.30
   8  18  -1   18.10    2.80
   7 -18  -1    5.30    1.60
  -7  18   1    5.70    1.40
   7  18  -1    6.50    1.90
  -7  18   1   10.30    2.30
   6 -18  -1   19.40    2.30
   6  18  -1   16.80    2.50
  -6  18   1   20.40    2.10
   5 -18  -1    5.00    1.40
  -5  18   1    8.30    1.50
   5  18  -1    7.70    2.60
   4 -18  -1   53.79    3.60
  -4  18   1   49.00    3.20
   4  18  -1   45.80    2.10
   4  18  -1   46.30    3.60
   4  18  -1   43.80    2.10
   3 -18  -1    2.50    1.10
  -3  18   1    1.50    0.80
   3  18  -1    0.80    0.50
   3  18  -1    2.90    1.10
   3  18  -1    1.80    0.50
   2 -18  -1    3.10    1.00
  -2  18   1    2.10    0.90
   2  18  -1    2.20    1.00
   2  18  -1    4.60    0.90
   2  18  -1    3.50    0.80
   1 -18  -1  116.89    5.70
  -1  18   1  111.09    5.70
  -1  18   1  125.09    6.10
   1  18  -1  114.69    6.00
   1  18  -1  112.09    5.40
   1  18  -1  123.69    5.60
   0 -18  -1    3.50    0.90
   0  18  -1    3.30    1.10
   0  18   1    3.10    1.00
   0  18  -1    2.50    0.90
   0  18   1    3.40    0.90
   0  18  -1    4.10    1.00
  -1  18  -1   -0.40    0.40
   1  18   1    0.00    0.50
  -1  18  -1    0.20    0.60
   1  18   1    0.50    0.50
   1  18   1    0.90    0.70
  -1  18  -1    0.60    0.70
  -2  18  -1   38.70    2.90
   2  18   1   49.30    3.40
   2  18   1   47.20    2.60
   2  18   1   40.70    2.40
  -2  18  -1   45.20    3.30
  -3  18  -1    0.80    0.60
   3  18   1    1.40    0.50
   3  18   1   -0.30    0.70
  -3  18  -1    1.20    0.90
   3  18   1    0.90    0.50
  -4  18  -1    7.90    1.90
   4  18   1    6.40    1.50
   4  18   1    5.60    0.60
  -4  18  -1    5.70    1.20
  -5  18  -1    6.60    1.30
  -5  18  -1    4.60    1.50
   5  18   1    5.40    1.50
  -6  18  -1    4.40    1.70
   6  18   1    3.40    1.50
  -6  18  -1    5.30    1.20
  -7  18  -1    0.00    0.60
  -7  18  -1   -0.70    1.00
   7  18   1    0.10    1.00
  -8  18  -1   57.49    3.70
   8  18   1   50.79    4.50
  -8  18  -1   48.60    4.40
   9  18   1    0.50    1.20
  -9  18  -1    1.60    0.90
  -9  18  -1    3.40    1.80
 -10  18  -1   -0.40    0.60
  10  18   1   -0.80    1.00
 -10  18  -1    1.50    1.40
  11  18   1   88.69    6.70
 -11  18  -1   95.69    6.80
 -11  18  -1   83.29    5.10
 -12  18  -1    0.80    0.90
 -12  18  -1    1.00    1.60
  12  18   1    4.20    2.10
 -13  18  -1    2.80    2.00
  13  18   1    3.00    2.00
 -13  18  -1    3.30    1.20
 -14  18  -1   25.80    3.80
  14  18   1   23.20    4.60
 -14  18  -1   23.20    2.70
 -15  18  -1   -0.70    0.80
 -15  18  -1    0.50    1.80
  15  18   1    0.50    1.50
 -15  19   1    5.20    1.70
 -15  19   1    1.30    2.00
  15  19  -1    2.00    2.00
  14  19  -1   -0.30    1.30
 -14  19   1    3.50    2.20
 -14  19   1    2.10    1.20
  13  19  -1    1.50    2.40
 -13  19   1    0.10    0.90
 -13  19   1    0.90    1.60
  12  19  -1    9.90    2.80
 -12  19   1   11.80    2.30
 -12  19   1    8.10    2.60
  11  19  -1    3.70    2.00
 -11  19   1    0.40    1.30
 -11  19   1    3.40    1.40
 -10  19   1    4.00    1.80
  10  19  -1    2.60    1.80
 -10  19   1    0.80    0.90
  -9  19   1    1.00    1.40
   9  19  -1    2.80    1.60
  -9  19   1    1.10    0.80
   8  19  -1    0.50    1.10
  -8  19   1   -0.30    1.10
  -8  19   1   -1.30    0.90
   7 -19  -1    3.70    1.50
  -7  19   1    2.80    1.10
   7  19  -1    1.60    1.20
  -7  19   1    0.20    1.20
   6 -19  -1    1.80    1.20
  -6  19   1    0.90    1.10
  -6  19   1   -0.50    0.60
   6  19  -1    0.70    1.10
   5 -19  -1    0.10    0.90
  -5  19   1    0.40    0.80
   5  19  -1   -0.80    0.70
   4 -19  -1    1.50    0.90
   4  19  -1    0.80    0.30
   4  19  -1   -1.10    0.70
   4  19  -1    0.90    0.30
  -4  19   1    0.30    0.70
   3 -19  -1    0.40    0.70
   3  19  -1    0.10    0.40
  -3  19   1   -0.10    0.60
   3  19  -1    0.80    0.50
   3  19  -1    1.60    1.00
   2 -19  -1    6.60    1.40
   2  19  -1    5.20    1.00
  -2  19   1    7.40    1.50
   2  19  -1    6.60    1.60
   2  19  -1    7.20    1.20
   1 -19  -1    8.30    1.30
  -1  19   1   10.80    1.60
   1  19  -1    9.50    1.30
  -1  19   1   11.00    1.50
   1  19  -1    8.50    1.60
   0 -19  -1    2.70    0.90
   0  19   1    2.10    0.90
   0  19  -1    2.00    0.80
   0  19   1    2.90    1.10
   0  19  -1    3.10    1.00
   0  19  -1    2.90    1.10
   0  19   1    2.20    0.80
  -1  19  -1   -0.60    0.50
   1  19   1    0.30    0.80
  -1  19  -1    0.10    0.70
   1  19   1    1.80    0.70
   1  19   1    1.00    0.60
  -2  19  -1   30.50    2.50
   2  19   1   29.90    2.00
  -2  19  -1   26.70    2.60
   2  19   1   29.00    2.70
   2  19   1   25.90    2.00
   3  19   1    3.00    1.20
   3  19   1    5.00    0.90
  -3  19  -1    2.00    0.90
   3  19   1    2.30    0.60
  -3  19  -1    1.80    1.00
  -4  19  -1    0.10    0.80
   4  19   1   -0.20    0.20
  -4  19  -1    1.00    0.80
   4  19   1    1.50    1.00
   4  19   1    0.50    0.30
   5  19   1    3.20    1.30
  -5  19  -1    2.60    1.10
  -5  19  -1    6.80    2.90
   6  19   1    0.40    0.90
  -6  19  -1   -1.20    0.80
  -6  19  -1    1.90    0.80
  -7  19  -1   11.80    2.50
   7  19   1   11.50    2.40
  -7  19  -1   18.40    2.00
  -8  19  -1  117.59    7.20
   8  19   1  100.79    6.80
  -8  19  -1  105.89    5.80
   9  19   1    2.50    1.60
  -9  19  -1    3.60    1.20
  -9  19  -1    2.50    1.50
 -10  19  -1    1.00    1.50
  10  19   1   -1.60    0.90
 -10  19  -1    0.40    0.80
  11  19   1   -0.40    1.30
 -11  19  -1   -0.40    0.70
 -11  19  -1    0.50    1.30
 -12  19  -1    0.40    1.70
 -12  19  -1   -0.30    0.70
  12  19   1    2.40    1.90
 -13  19  -1    7.50    2.70
 -13  19  -1   10.00    1.90
  13  19   1    7.80    3.10
 -14  19  -1    8.80    1.90
 -14  19  -1   12.00    3.20
  14  19   1    5.30    2.60
 -15  19  -1    0.10    1.50
  15  19   1    1.90    1.80
 -15  19  -1    0.30    1.00
 -15  20   1   11.90    3.30
  15  20  -1    7.40    2.90
 -15  20   1   13.00    2.40
 -14  20   1    3.60    1.40
 -14  20   1    4.00    2.30
  14  20  -1    1.70    1.80
 -13  20   1   55.49    5.70
 -13  20   1   56.49    4.30
  13  20  -1   55.49    5.80
  12  20  -1    0.40    1.40
 -12  20   1   -1.10    0.70
 -11  20   1   -0.80    1.20
 -11  20   1    1.40    1.10
  11  20  -1    1.80    1.40
 -10  20   1   -0.80    1.30
 -10  20   1    0.80    0.90
  10  20  -1    0.80    1.40
   9  20  -1    9.80    2.50
  -9  20   1    7.20    1.60
  -9  20   1    8.50    2.40
  -8  20   1   17.20    2.70
   8  20  -1   10.50    2.50
  -8  20   1   12.60    2.20
   7 -20  -1   14.90    2.30
   7  20  -1   13.90    2.70
  -7  20   1   19.00    3.70
  -7  20   1   19.70    2.90
   6 -20  -1   -0.40    0.90
   6  20  -1   -0.70    0.80
  -6  20   1   -0.70    0.60
  -6  20   1   -1.90    0.80
   5 -20  -1    1.90    1.10
  -5  20   1   -0.70    0.80
   5  20  -1    2.40    1.30
  -5  20   1    0.50    0.80
   4 -20  -1    4.50    1.40
   4  20  -1    3.60    0.60
  -4  20   1    3.40    1.20
  -4  20   1    2.80    1.30
   4  20  -1    2.20    1.30
   4  20  -1    3.60    0.60
   3 -20  -1    2.70    1.10
  -3  20   1    2.00    1.10
  -3  20   1    1.80    0.90
   3  20  -1    3.70    1.40
   3  20  -1    2.00    0.60
   2 -20  -1    1.30    0.90
   2  20  -1    0.30    0.60
   2  20  -1    0.40    0.50
  -2  20   1    1.00    0.80
  -2  20   1    0.70    0.80
   2  20  -1    2.10    1.10
   1 -20  -1   28.00    2.40
   1  20  -1   25.80    2.10
   1  20  -1   24.50    2.00
  -1  20   1   22.00    2.30
  -1  20   1   26.20    2.50
   1  20  -1   26.10    2.50
   0  20   1    8.20    1.70
   0  20  -1    6.20    1.30
   0  20   1    6.60    1.40
   0  20  -1    7.70    1.40
   0  20   1    5.60    1.20
   0  20  -1    4.60    1.30
   1  20   1    9.70    1.60
  -1  20  -1   11.10    1.70
   1  20   1    6.10    1.60
  -1  20  -1   11.30    1.80
   1  20   1    8.80    1.40
   2  20   1    0.60    0.50
  -2  20  -1   -0.40    0.60
   2  20   1    1.90    1.70
   2  20   1    0.70    0.60
  -2  20  -1   -0.40    0.80
   3  20   1    0.40    0.40
   3  20   1    0.00    0.30
  -3  20  -1    0.80    0.70
   3  20   1    0.60    0.90
  -3  20  -1    0.40    0.90
  -4  20  -1    4.10    1.10
   4  20   1    5.00    0.60
  -4  20  -1    5.70    1.60
   4  20   1    4.70    1.50
   4  20   1    5.50    0.60
  -5  20  -1   13.90    1.80
   5  20   1   12.90    2.50
  -5  20  -1   12.70    2.40
  -6  20  -1   21.70    2.20
   6  20   1   20.70    2.70
  -6  20  -1   20.30    2.90
  -7  20  -1    9.20    2.40
  -7  20  -1   11.00    1.90
   7  20   1   12.40    2.70
  -8  20  -1    8.90    1.80
  -8  20  -1   12.60    2.70
   8  20   1    6.00    2.00
   9  20   1    3.50    1.80
  -9  20  -1    1.60    1.50
  -9  20  -1    5.10    1.40
  10  20   1   -0.90    1.10
 -10  20  -1   -0.70    0.60
 -10  20  -1    0.00    1.20
 -11  20  -1   45.30    4.80
 -11  20  -1   41.90    3.40
  11  20   1   54.69    5.20
 -12  20  -1    7.10    2.40
 -12  20  -1    8.20    1.80
  12  20   1    5.60    2.30
 -13  20  -1   -1.10    1.20
 -13  20  -1   -0.40    0.70
  13  20   1   -0.10    1.40
  14  20   1    1.00    1.80
 -14  20  -1    1.80    1.90
 -14  20  -1    4.60    1.50
 -15  20  -1    2.30    1.90
 -15  20  -1    1.30    1.10
  15  20   1    0.80    1.80
  15  21  -1   12.80    3.80
 -15  21   1   14.80    3.60
 -15  21   1    8.50    2.00
  14  21  -1    2.50    2.00
 -14  21   1    0.60    1.70
 -14  21   1    1.40    1.10
 -13  21   1    1.00    1.00
 -13  21   1   -0.60    1.60
  13  21  -1   -0.70    1.30
  12  21  -1    0.40    2.10
 -12  21   1    1.00    1.40
 -12  21   1    0.40    0.90
 -11  21   1    5.70    2.40
 -11  21   1    8.20    1.80
  11  21  -1    2.00    1.70
 -10  21   1    6.20    2.30
  10  21  -1    9.00    2.70
 -10  21   1    7.50    1.70
  -9  21   1    9.60    2.60
   9  21  -1    9.80    2.70
  -9  21   1   10.00    2.00
  -8  21   1    3.60    1.30
   8  21  -1    3.20    1.70
  -8  21   1    1.40    1.40
   7  21  -1  453.85   20.90
  -7  21   1  476.85   19.70
  -7  21   1  498.65   21.20
  -6  21   1    5.70    1.90
  -6  21   1    6.90    1.70
   6  21  -1    5.50    1.70
   5 -21  -1    1.50    1.20
  -5  21   1    0.70    1.10
   5  21  -1    1.50    1.20
  -4  21   1   20.20    2.30
  -4  21   1   19.20    2.60
   4  21  -1   17.10    1.20
   4  21  -1   15.30    1.10
   4  21  -1   19.50    2.50
   3 -21  -1    0.20    0.70
   3  21  -1    0.30    0.90
   3  21  -1    1.20    0.60
  -3  21   1    3.10    1.30
  -3  21   1    1.50    0.90
   3  21  -1    1.00    0.60
   2 -21  -1    1.20    0.90
  -2  21   1   -0.60    0.80
   2  21  -1   -0.40    0.50
   2  21  -1    1.30    0.60
   2  21  -1    1.40    1.00
  -2  21   1    0.30    0.80
  -1  21   1   24.60    2.60
   1  21  -1   23.10    2.10
  -1  21   1   27.80    2.60
   1  21  -1   25.30    2.10
   0  21   1    7.90    1.60
   0  21  -1    8.10    1.80
   0  21  -1    6.20    1.40
   0  21   1    7.90    1.60
   1  21   1    2.50    1.10
  -1  21  -1    2.50    1.10
   1  21   1    3.30    0.90
  -1  21  -1    5.60    1.50
   1  21   1    1.90    0.90
  -2  21  -1   42.40    3.30
   2  21   1   48.50    2.80
   2  21   1   54.69    3.00
  -2  21  -1   46.10    3.60
   2  21   1   46.40    3.70
  -3  21  -1    0.10    1.00
   3  21   1    0.50    0.50
  -3  21  -1    0.50    0.80
   3  21   1    2.10    1.20
   4  21   1    0.40    0.40
  -4  21  -1    0.20    0.80
   4  21   1    1.10    0.40
   4  21   1   -0.10    1.00
  -4  21  -1    3.20    1.60
  -5  21  -1  302.97   14.50
   5  21   1  312.57   14.50
  -5  21  -1  328.97   13.60
   6  21   1    9.20    2.30
  -6  21  -1    9.20    2.30
  -6  21  -1   11.90    1.80
  -7  21  -1    3.50    1.80
   7  21   1    8.00    2.00
  -8  21  -1  186.28    8.90
  -8  21  -1  193.18   10.50
   8  21   1  177.08   10.30
  -9  21  -1    2.80    1.10
   9  21   1    3.40    1.80
  -9  21  -1    2.80    1.70
 -10  21  -1    7.70    2.40
 -10  21  -1    7.40    1.70
  10  21   1    4.10    2.00
  11  21   1    9.20    3.00
 -11  21  -1    5.20    2.30
 -11  21  -1    6.70    1.60
 -12  21  -1    1.60    1.60
  12  21   1    1.50    2.00
 -12  21  -1    0.70    1.00
 -13  21  -1   -1.10    1.20
 -13  21  -1   -0.40    0.70
  13  21   1   -0.70    1.50
  14  21   1   12.80    3.40
 -14  21  -1   12.10    3.30
 -14  21  -1    8.80    2.00
 -14  22   1    3.40    2.40
  14  22  -1    3.60    2.30
 -14  22   1    0.60    1.00
 -13  22   1    3.40    2.30
  13  22  -1    1.50    1.90
 -13  22   1    4.80    1.60
  12  22  -1   -0.30    1.30
 -12  22   1    1.60    1.10
 -12  22   1   -1.50    1.10
 -11  22   1    2.80    2.90
  11  22  -1    1.90    1.60
 -11  22   1    3.10    1.40
 -10  22   1   15.60    3.20
  10  22  -1    8.70    2.70
 -10  22   1   13.10    2.30
  -9  22   1   10.50    2.60
  -9  22   1   16.00    2.20
   9  22  -1   15.70    3.40
  -8  22   1    7.00    1.70
   8  22  -1    8.20    2.30
  -8  22   1    9.00    2.50
  -7  22   1    2.80    1.80
  -7  22   1    5.10    1.30
   7  22  -1    4.10    1.80
   6  22  -1    1.60    1.30
  -6  22   1    3.70    1.30
  -6  22   1    2.60    1.50
   5  22  -1    0.70    1.20
  -5  22   1    1.10    0.90
  -5  22   1    2.30    1.40
  -4  22   1   -0.20    0.90
  -4  22   1    0.40    0.80
   4  22  -1    0.10    0.30
   4  22  -1   -0.20    0.80
   4  22  -1    0.40    0.40
  -3  22   1    1.70    1.20
   3  22  -1    1.40    0.60
   3  22  -1    2.00    0.70
  -3  22   1    0.40    0.80
   3  22  -1   -0.40    0.80
   2  22  -1    1.90    1.10
   2  22  -1    0.20    0.60
  -2  22   1    0.10    0.80
  -2  22   1    1.90    1.10
   1  22  -1  298.27   12.60
   1  22  -1  294.77   13.30
  -1  22   1  309.57   13.20
  -1  22   1  298.77   13.20
   1  22  -1  293.07   12.50
   0  22   1   -0.10    0.70
   0  22  -1    2.20    1.10
   0  22  -1    2.00    0.90
   0  22   1    1.10    1.00
   1  22   1    3.50    1.10
   1  22   1    7.40    1.70
   1  22   1    8.80    1.30
  -1  22  -1    7.60    1.70
  -1  22  -1    8.30    1.70
   2  22   1    1.90    0.70
   2  22   1    1.60    0.70
  -2  22  -1    2.20    1.10
   2  22   1   -0.20    0.90
   3  22   1    0.20    0.90
  -3  22  -1    1.30    1.00
  -3  22  -1   -0.30    1.10
   3  22   1    0.30    0.50
   3  22   1    1.60    0.60
   4  22   1    0.20    1.00
   4  22   1    0.60    0.40
  -4  22  -1    1.80    1.30
   4  22   1    1.00    0.40
   5  22   1    7.00    1.90
  -5  22  -1   12.20    2.50
  -5  22  -1   10.10    1.90
   6  22   1    3.60    1.60
  -6  22  -1    0.60    0.80
  -6  22  -1    2.90    1.60
  -7  22  -1    2.00    1.50
  -7  22  -1    0.00    0.70
   7  22   1   -1.00    1.00
   8  22   1    6.00    2.00
  -8  22  -1    5.00    1.40
  -8  22  -1    7.20    2.20
  -9  22  -1    1.80    1.00
   9  22   1    2.80    1.70
  -9  22  -1    2.60    2.00
 -10  22  -1    0.50    1.50
 -10  22  -1    1.10    1.00
  10  22   1    2.00    1.70
  11  22   1   30.10    5.20
 -11  22  -1   25.40    2.70
 -11  22  -1   24.60    3.70
 -12  22  -1    4.30    1.50
 -12  22  -1    4.50    2.20
  12  22   1    6.50    2.60
 -13  22  -1    4.40    1.50
 -13  22  -1    3.10    2.10
  13  22   1    4.20    2.50
  14  22   1    6.90    2.70
 -14  22  -1   11.80    3.30
 -14  22  -1   12.80    2.40
 -14  23   1   -1.80    1.10
 -14  23   1    0.20    1.00
  14  23  -1   -1.60    1.40
 -13  23   1   -2.30    1.00
 -13  23   1    0.60    1.10
  13  23  -1    1.30    1.70
 -12  23   1   19.90    2.60
 -12  23   1   19.10    3.90
  12  23  -1   18.40    4.00
 -11  23   1    0.50    0.90
  11  23  -1   -0.40    1.20
 -11  23   1    1.40    1.60
 -10  23   1    2.20    1.20
 -10  23   1    4.10    2.00
  10  23  -1    4.20    2.10
  -9  23   1   -0.50    0.60
  -9  23   1   -0.70    1.40
   9  23  -1    2.70    1.60
   8  23  -1   -0.10    1.30
  -8  23   1    0.50    0.90
  -8  23   1    0.80    1.30
   7  23  -1   42.40    4.30
  -7  23   1   36.40    4.00
  -7  23   1   42.90    3.50
   6  23  -1    7.60    2.20
  -6  23   1    5.10    1.60
  -6  23   1    3.40    1.70
  -5  23   1    0.90    1.00
   5  23  -1   -0.10    1.20
  -5  23   1   -1.60    0.70
   4  23  -1   24.70    3.00
   4  23  -1   27.00    1.60
   4  23  -1   26.10    1.60
  -4  23   1   30.50    3.10
  -4  23   1   30.40    2.80
  -3  23   1    5.90    1.60
  -3  23   1    5.30    2.00
   3  23  -1    5.10    1.00
   3  23  -1    6.30    1.80
   3  23  -1    6.90    1.10
  -2  23   1    3.00    1.30
   2  23  -1    1.00    0.70
   2  23  -1    3.20    1.30
   2  23  -1    1.90    0.70
  -2  23   1    2.40    1.20
   1  23  -1    4.40    1.10
  -1  23   1    2.00    1.20
   1  23  -1    2.60    1.20
  -1  23   1    3.80    1.30
   0  23   1    1.90    1.10
   0  23  -1    3.30    1.20
   0  23   1    3.00    1.10
   0  23  -1   -0.30    0.80
   1  23   1    4.00    1.20
   1  23   1    3.40    1.50
   1  23   1    3.30    1.00
  -1  23  -1    2.00    1.20
  -1  23  -1    2.20    1.10
  -2  23  -1   34.30    3.20
  -2  23  -1   34.60    3.00
   2  23   1   36.90    2.50
   2  23   1   31.40    3.20
   2  23   1   36.40    2.60
   3  23   1    5.90    1.00
   3  23   1    2.30    1.40
  -3  23  -1    3.60    1.20
  -3  23  -1    4.60    1.90
   3  23   1    4.70    0.90
   4  23   1    0.20    0.30
   4  23   1    0.60    0.40
  -4  23  -1   -0.40    0.90
  -4  23  -1    0.30    0.70
   4  23   1   -0.90    0.70
  -5  23  -1    9.30    1.80
  -5  23  -1    9.40    2.30
   5  23   1    9.50    2.10
  -6  23  -1    3.40    1.70
   6  23   1    1.50    1.30
  -6  23  -1    2.80    1.10
  -7  23  -1    0.60    1.30
   7  23   1   -1.30    1.00
  -7  23  -1    0.00    0.70
  -8  23  -1    8.10    1.70
  -8  23  -1    7.60    2.40
   8  23   1    4.10    1.80
  -9  23  -1    3.80    1.90
  -9  23  -1    4.60    1.50
   9  23   1    2.80    1.80
 -10  23  -1    3.30    1.90
 -10  23  -1    4.50    1.40
  10  23   1    3.80    2.00
  11  23   1    0.50    1.30
 -11  23  -1   -2.00    0.90
 -11  23  -1    0.20    0.90
 -12  23  -1    2.00    1.20
 -12  23  -1    4.20    2.30
  12  23   1    6.90    2.60
 -13  23  -1    1.60    1.80
 -13  23  -1    0.10    1.00
  13  23   1    1.10    1.70
 -14  23  -1   -0.30    0.80
  14  23   1    1.50    2.00
 -14  23  -1    0.50    1.50
  13  24  -1    0.60    1.70
 -13  24   1    1.80    1.70
 -13  24   1    0.30    1.00
 -12  24   1    1.80    1.80
  12  24  -1    0.70    1.60
 -12  24   1    0.10    1.00
 -11  24   1    1.30    1.10
  11  24  -1    2.90    2.20
 -11  24   1   -1.50    1.30
 -10  24   1   30.00    3.00
   9  24  -1   -2.10    0.90
  -9  24   1    1.70    1.10
  -9  24   1    0.00    1.40
  -8  24   1    6.30    2.30
  -8  24   1    0.50    0.80
   8  24  -1   -1.30    0.80
  -7  24   1    1.10    1.00
   7  24  -1   -1.30    0.90
  -7  24   1    1.80    1.40
  -6  24   1    2.20    1.10
  -6  24   1    3.40    1.60
   6  24  -1    4.10    1.80
  -5  24   1    1.80    1.30
   5  24  -1    4.10    1.60
  -5  24   1    0.40    1.00
  -4  24   1    1.50    1.00
   4  24  -1    1.10    0.40
  -4  24   1    0.70    1.20
   4  24  -1    0.70    1.20
   4  24  -1    1.10    0.50
  -3  24   1    4.50    1.50
   3  24  -1    5.50    1.70
  -3  24   1    5.60    1.80
   3  24  -1    5.60    1.00
   3  24  -1    5.20    1.10
  -2  24   1    0.10    0.80
   2  24  -1    0.50    0.70
   2  24  -1    0.60    0.60
   2  24  -1    0.90    1.00
  -2  24   1    2.60    1.30
  -1  24   1  143.49    7.70
   1  24  -1  145.59    7.10
   1  24  -1  151.08    8.00
  -1  24   1  148.49    7.60
   0  24   1    0.80    0.90
   0  24  -1    1.90    1.10
   0  24   1    0.40    0.80
   0  24  -1    0.20    0.80
  -1  24  -1   -0.60    0.70
   1  24   1    3.10    1.30
   1  24   1    1.60    0.90
  -1  24  -1    1.90    1.20
   2  24   1   40.50    3.60
  -2  24  -1   39.00    3.30
  -2  24  -1   47.10    3.60
   2  24   1   39.70    2.70
   2  24   1   34.70    2.50
   3  24   1    1.30    0.60
  -3  24  -1    1.00    1.00
   3  24   1   -0.10    1.00
  -3  24  -1    3.10    1.30
   3  24   1    1.20    0.60
   4  24   1    2.60    1.40
  -4  24  -1    1.10    1.00
   4  24   1    3.90    0.70
   4  24   1    3.60    0.60
  -4  24  -1    3.20    1.50
   5  24   1   -1.80    0.70
  -5  24  -1   -0.30    0.80
  -5  24  -1    0.70    1.10
  -6  24  -1   10.10    2.50
  -6  24  -1   11.10    2.10
   6  24   1   12.00    2.60
  -7  24  -1    1.00    1.40
   7  24   1    2.20    1.80
  -7  24  -1   -0.30    0.70
   8  24   1   35.70    4.10
  -8  24  -1   29.00    2.90
  -8  24  -1   29.80    3.80
   9  24   1   -0.30    1.40
  -9  24  -1    0.40    1.30
  -9  24  -1    0.90    0.90
 -10  24  -1    8.70    2.60
 -10  24  -1    2.30    1.20
  10  24   1    5.00    2.60
 -11  24  -1   13.20    2.10
  11  24   1   12.70    3.10
 -11  24  -1   17.10    3.50
 -12  24  -1   -0.50    1.60
 -12  24  -1    1.70    1.10
  12  24   1    1.70    1.90
 -13  24  -1   -0.60    0.70
  13  24   1   -1.40    1.20
 -13  24  -1    1.50    1.80
 -13  25   1   -0.80    1.30
 -13  25   1    0.00    1.00
  13  25  -1   -0.20    1.70
  12  25  -1    2.40    2.10
 -12  25   1   -0.50    0.90
 -12  25   1   -1.00    1.50
 -11  25   1   -0.40    1.40
 -11  25   1   -0.60    0.80
  11  25  -1    0.10    1.40
 -10  25   1   11.40    2.20
  10  25  -1   19.20    4.00
 -10  25   1   16.10    3.40
   9  25  -1    6.90    2.50
  -9  25   1    8.30    2.60
  -9  25   1    9.70    2.10
   8  25  -1    1.40    1.30
  -8  25   1    0.60    1.00
  -8  25   1    0.60    1.60
  -7  25   1   36.00    3.30
  -7  25   1   36.90    4.10
   7  25  -1   41.00    4.40
   6  25  -1    1.10    1.30
  -6  25   1    1.90    1.40
  -6  25   1   -0.20    0.90
  -5  25   1    4.20    1.50
  -5  25   1    6.10    1.90
   5  25  -1    5.10    1.80
  -4  25   1   80.69    5.10
  -4  25   1   81.89    5.60
   4  25  -1   79.09    3.70
   4  25  -1   77.69    3.60
   4  25  -1   78.19    5.70
   3  25  -1    0.90    0.70
   3  25  -1    0.20    0.50
  -3  25   1    1.90    1.20
  -3  25   1    0.90    1.10
   3  25  -1    1.20    1.30
  -2  25   1    3.30    1.50
   2  25  -1    5.20    1.20
  -2  25   1    2.80    1.60
   2  25  -1    4.60    1.20
   2  25  -1    6.30    1.80
   1  25  -1    1.70    0.90
  -1  25   1    1.00    1.00
  -1  25   1    2.90    1.20
   1  25  -1    3.10    1.40
   0  25   1    0.70    1.00
   0  25  -1    2.00    1.20
   0  25  -1   -0.10    0.80
   0  25   1   -0.10    0.60
  -1  25  -1    0.80    1.00
   1  25   1    2.00    1.00
   1  25   1    0.80    1.20
  -1  25  -1    0.90    1.00
   2  25   1    0.40    0.70
   2  25   1    1.30    0.80
  -2  25  -1    2.20    1.10
   2  25   1   -0.40    1.00
  -2  25  -1    0.10    1.20
  -3  25  -1    0.80    0.90
   3  25   1    0.70    0.50
  -3  25  -1   -0.90    1.00
   3  25   1    2.70    1.50
   3  25   1    0.90    0.60
   4  25   1   23.30    3.00
   4  25   1   20.90    1.40
  -4  25  -1   19.40    2.80
  -4  25  -1   25.10    2.70
   4  25   1   20.10    1.40
   5  25   1  111.89    7.20
  -5  25  -1  112.69    7.20
  -5  25  -1  118.39    6.50
  -6  25  -1    1.40    1.00
   6  25   1    5.50    2.00
  -6  25  -1    1.30    1.60
  -7  25  -1    0.10    1.40
  -7  25  -1    3.70    1.30
   7  25   1    2.50    1.70
  -8  25  -1   33.90    4.20
   8  25   1   41.40    4.50
  -8  25  -1   34.80    3.20
   9  25   1    2.00    2.10
  -9  25  -1    0.60    1.40
  -9  25  -1    0.00    0.90
  10  25   1    8.70    2.80
 -10  25  -1    9.50    2.90
 -10  25  -1   13.30    2.10
  11  25   1    8.20    3.00
 -11  25  -1    8.00    1.90
 -11  25  -1    7.90    2.90
 -12  25  -1    1.60    1.70
  12  25   1    2.80    2.20
 -12  25  -1    0.20    0.90
  13  25   1    3.80    2.30
 -13  25  -1    5.10    2.40
 -13  25  -1    3.60    1.40
 -12  26   1    0.80    1.60
  12  26  -1   -0.20    1.50
 -12  26   1    0.10    0.90
 -11  26   1    3.80    2.40
 -11  26   1    4.00    1.60
  11  26  -1    3.10    2.30
 -10  26   1    6.10    1.80
  10  26  -1    5.60    2.60
 -10  26   1    5.50    2.50
  -9  26   1   -1.40    0.70
   9  26  -1   -1.30    1.10
  -8  26   1    0.40    1.10
   8  26  -1    0.00    1.10
  -8  26   1    0.00    1.50
  -7  26   1    2.80    1.60
   7  26  -1    2.70    1.80
  -7  26   1    3.10    1.40
  -6  26   1    6.40    2.20
  -6  26   1    6.80    1.80
   6  26  -1    6.40    2.10
   5  26  -1    0.20    1.20
  -5  26   1    0.70    0.90
  -5  26   1    0.50    1.10
  -4  26   1    0.10    0.90
   4  26  -1    0.50    0.70
   4  26  -1    0.70    1.10
   4  26  -1    1.10    0.50
  -4  26   1   -0.90    1.00
   3  26  -1    0.60    0.60
  -3  26   1    1.20    1.20
  -3  26   1   -0.20    1.10
   3  26  -1    1.30    1.30
  -2  26   1    6.40    1.80
  -2  26   1    4.30    1.60
   2  26  -1    5.30    1.20
   2  26  -1    6.20    2.00
   2  26  -1    3.00    1.00
  -1  26   1    1.50    1.20
   1  26  -1    0.00    0.80
   1  26  -1   -0.10    1.00
  -1  26   1    2.80    1.40
   0  26   1   -0.10    1.00
   0  26  -1    0.50    0.90
   0  26   1    0.90    0.90
   0  26  -1   -0.80    0.70
  -1  26  -1    0.50    1.00
   1  26   1   -0.10    0.80
  -1  26  -1    1.30    1.10
   1  26   1    2.50    1.30
   2  26   1  109.49    6.90
  -2  26  -1  110.19    6.50
   2  26   1  105.79    5.50
  -2  26  -1  116.09    6.60
   2  26   1  111.09    5.50
   3  26   1    0.20    0.50
   3  26   1    0.90    1.20
  -3  26  -1   -1.10    0.90
   3  26   1    0.20    0.50
  -3  26  -1    1.10    1.10
  -4  26  -1    1.00    1.20
   4  26   1    1.00    0.50
   4  26   1    2.00    1.40
   4  26   1    1.60    0.50
  -4  26  -1    1.50    1.20
  -5  26  -1   -0.20    1.20
   5  26   1    3.30    1.60
  -5  26  -1   -0.50    0.80
  -6  26  -1    2.30    1.10
  -6  26  -1   -1.20    1.00
   6  26   1    2.20    1.50
   7  26   1    6.80    2.20
  -7  26  -1    6.00    1.70
  -7  26  -1    8.00    2.50
  -8  26  -1    0.70    0.90
  -8  26  -1    3.10    1.90
   8  26   1    0.90    1.50
  -9  26  -1    4.10    1.40
  -9  26  -1    3.00    2.20
   9  26   1    2.10    1.80
 -10  26  -1    2.20    1.20
  10  26   1   -1.40    1.00
 -10  26  -1    0.30    1.50
  11  26   1   -0.60    1.50
 -11  26  -1    2.30    1.80
 -11  26  -1   -0.40    1.00
 -12  26  -1    0.50    0.90
 -12  26  -1    1.00    1.90
  12  26   1    1.90    2.20
  12  27  -1   21.40    4.50
 -12  27   1   16.00    3.00
 -12  27   1   19.40    4.20
 -11  27   1    2.60    1.40
  11  27  -1    1.60    1.80
 -11  27   1    2.40    2.00
 -10  27   1   19.00    3.90
  10  27  -1   21.60    4.10
 -10  27   1   17.30    2.60
  -9  27   1    5.70    2.30
   9  27  -1   -0.60    1.30
  -9  27   1   -2.00    0.60
  -8  27   1    0.60    1.20
  -8  27   1    0.20    0.90
   8  27  -1    0.50    1.40
  -7  27   1    5.70    1.60
  -7  27   1    0.00    1.10
   7  27  -1    6.70    2.30
  -6  27   1    2.30    1.60
   6  27  -1    5.20    2.00
  -6  27   1    2.80    1.40
  -5  27   1    1.90    1.10
  -5  27   1    3.90    1.90
   5  27  -1    3.00    1.70
  -4  27   1   61.49    5.00
  -4  27   1   64.09    4.60
   4  27  -1   59.79    5.00
   4  27  -1   58.49    3.00
  -3  27   1    0.30    1.00
   3  27  -1    0.30    0.60
   3  27  -1    1.20    0.70
  -3  27   1    0.20    1.20
   3  27  -1   -0.80    1.00
   2  27  -1   14.40    1.70
  -2  27   1   16.10    2.40
  -2  27   1   18.00    2.50
   2  27  -1   12.00    2.70
  -1  27   1    0.30    1.10
   1  27  -1    0.50    0.80
   1  27  -1   -0.50    0.90
  -1  27   1    0.70    1.10
   0  27   1   23.20    2.90
   0  27   1   18.00    2.20
   0  27  -1   16.70    2.50
   0  27  -1   16.00    2.20
  -1  27  -1   22.30    3.10
   1  27   1   23.40    2.90
  -1  27  -1   23.20    2.80
   1  27   1   20.80    2.30
  -2  27  -1   44.90    3.80
   2  27   1   43.00    3.00
   2  27   1   44.60    4.20
   2  27   1   41.40    4.00
  -2  27  -1   41.30    3.70
  -3  27  -1    4.90    1.60
   3  27   1    5.20    1.90
  -3  27  -1    4.60    1.70
   3  27   1    4.20    1.00
   4  27   1    6.60    2.20
   4  27   1    8.50    0.90
   4  27   1   10.20    1.00
  -4  27  -1    7.00    1.90
  -4  27  -1    7.70    2.20
  -5  27  -1    5.50    1.70
  -5  27  -1    7.80    2.30
   5  27   1    5.80    1.90
  -6  27  -1    0.00    1.10
  -6  27  -1   -0.40    0.70
   6  27   1    0.20    1.20
  -7  27  -1   -0.20    0.80
   7  27   1    0.30    1.30
  -7  27  -1   -2.40    0.80
   8  27   1   58.39    5.60
  -8  27  -1   59.29    5.60
  -8  27  -1   62.19    4.50
  -9  27  -1    2.00    1.10
   9  27   1    4.00    2.10
  -9  27  -1    3.40    2.00
  10  27   1   14.20    3.60
 -10  27  -1   12.20    3.20
 -10  27  -1   10.10    2.10
 -11  27  -1    2.30    2.00
  11  27   1    2.70    1.80
 -11  27  -1    0.10    1.00
 -12  27  -1   -1.10    1.60
 -12  27  -1    0.40    1.00
  12  27   1   -2.30    1.10
  11  28  -1    0.30    1.70
 -11  28   1    1.20    1.20
 -11  28   1    1.50    1.80
 -10  28   1   35.20    4.50
  10  28  -1   47.00    5.30
 -10  28   1   38.70    3.70
  -9  28   1    8.00    1.90
   9  28  -1    7.10    2.60
  -9  28   1    6.00    2.60
   8  28  -1    1.70    1.60
  -8  28   1    3.70    1.40
   7  28  -1    1.00    1.40
  -7  28   1    0.70    1.50
  -7  28   1    2.90    1.20
   6  28  -1    4.80    2.10
  -6  28   1    6.40    2.20
  -6  28   1    3.30    1.40
  -5  28   1    0.60    0.90
   5  28  -1    1.00    1.30
  -5  28   1   -0.30    1.10
   4  28  -1   14.40    1.20
   4  28  -1    7.60    2.20
  -4  28   1   17.70    2.80
  -4  28   1   14.80    2.70
  -3  28   1    4.70    1.80
   3  28  -1    3.30    0.90
   3  28  -1    3.80    1.00
   3  28  -1    2.90    1.60
  -3  28   1    4.40    1.60
  -2  28   1    1.40    1.30
  -2  28   1    0.10    1.10
   2  28  -1    0.00    1.00
   2  28  -1    0.90    0.80
  -1  28   1    0.40    1.00
   1  28  -1    0.80    0.90
  -1  28   1   -0.20    1.10
   1  28  -1    1.70    1.40
   0  28   1   -1.60    0.80
   0  28  -1    1.20    1.10
   0  28   1   -1.10    0.80
   0  28  -1    0.50    1.20
  -1  28  -1   -0.40    0.90
  -1  28  -1    0.20    0.90
   1  28   1    0.50    0.80
   1  28   1    0.10    1.10
   2  28   1   20.40    2.00
  -2  28  -1   24.60    2.90
  -2  28  -1   20.30    2.70
   2  28   1   21.50    3.00
   3  28   1    1.10    1.00
   3  28   1    1.40    0.70
   3  28   1    1.70    1.40
  -3  28  -1    0.30    0.90
  -3  28  -1    0.70    1.10
   4  28   1    4.90    0.80
   4  28   1    2.40    1.60
  -4  28  -1    8.00    2.30
   4  28   1    3.90    0.70
  -4  28  -1    5.00    1.60
   5  28   1   -1.60    0.80
  -5  28  -1    1.30    1.50
  -5  28  -1    0.70    1.10
  -6  28  -1   -0.10    1.30
  -6  28  -1    0.40    1.00
   6  28   1    2.00    1.40
  -7  28  -1    2.10    1.20
   7  28   1    6.30    2.30
  -7  28  -1    7.50    2.40
  -8  28  -1   10.20    2.10
  -8  28  -1   11.40    2.80
   8  28   1    8.20    2.60
   9  28   1    1.30    1.60
  -9  28  -1    1.20    1.10
  -9  28  -1    2.40    1.90
  10  28   1    4.40    2.20
 -10  28  -1    2.30    1.20
 -10  28  -1    2.40    2.10
 -11  28  -1    3.20    1.40
 -11  28  -1    3.00    2.10
  11  28   1    2.80    2.10
 -11  29   1   -0.90    0.90
 -11  29   1   -1.30    1.60
  11  29  -1    2.80    2.40
  10  29  -1   10.50    3.20
 -10  29   1    8.90    2.50
 -10  29   1    9.70    2.90
   9  29  -1   -0.70    1.40
  -9  29   1    0.10    1.60
  -9  29   1    1.20    1.20
   8  29  -1    2.00    1.70
  -8  29   1    0.60    1.00
  -8  29   1    3.80    2.10
  -7  29   1    1.40    1.70
  -7  29   1    1.20    1.20
   7  29  -1    2.20    1.80
  -6  29   1    0.20    1.40
   6  29  -1    2.90    2.00
  -6  29   1    1.00    1.10
   5  29  -1    0.70    1.50
  -5  29   1    2.60    1.30
  -5  29   1    1.90    1.60
  -4  29   1    0.90    1.20
   4  29  -1   -0.80    1.20
   4  29  -1   -0.10    0.40
  -4  29   1   -0.10    0.90
   3  29  -1    1.20    0.70
   3  29  -1    0.80    0.70
   3  29  -1    0.90    1.20
  -3  29   1    3.40    1.70
  -3  29   1    4.00    1.50
  -2  29   1    8.90    2.00
  -2  29   1    5.20    1.80
   2  29  -1    3.70    1.20
   2  29  -1   12.50    2.70
  -1  29   1    1.70    1.30
  -1  29   1    1.00    1.30
   1  29  -1    1.30    1.30
   1  29  -1    2.10    1.10
   0  29   1    2.00    1.20
   0  29   1    4.00    1.60
   0  29  -1    2.50    1.40
   1  29   1    6.00    2.00
   1  29   1   10.00    1.80
  -1  29  -1   10.30    2.20
  -1  29  -1    9.20    2.20
   2  29   1    0.90    0.80
  -2  29  -1    0.50    1.10
   2  29   1   -0.60    0.90
  -2  29  -1    1.70    1.20
   3  29   1    1.30    0.70
  -3  29  -1    2.90    1.60
  -3  29  -1    2.60    1.50
   3  29   1    5.30    2.00
   3  29   1    1.70    0.90
  -4  29  -1    3.30    1.50
  -4  29  -1    2.10    1.60
   4  29   1    1.30    0.50
   4  29   1    3.20    1.80
   4  29   1    1.70    0.50
  -5  29  -1    0.70    1.40
  -5  29  -1    0.70    1.10
   5  29   1   -1.70    1.30
   6  29   1   -0.10    1.10
  -6  29  -1   -1.20    1.10
  -6  29  -1    1.40    1.30
  -7  29  -1   -1.10    2.10
   7  29   1    1.30    1.60
  -7  29  -1    1.80    1.30
  -8  29  -1    3.10    2.00
  -8  29  -1    0.40    1.00
   8  29   1    3.10    1.90
  -9  29  -1    1.10    1.10
  -9  29  -1   -1.80    1.50
   9  29   1   -0.10    1.60
 -10  29  -1   -1.20    1.30
 -10  29  -1    3.70    1.50
  10  29   1    3.70    2.20
  10  30  -1    9.60    3.20
 -10  30   1   12.00    3.30
 -10  30   1    7.20    2.10
  -9  30   1   -1.10    1.30
   9  30  -1    2.10    2.00
  -8  30   1    1.20    1.80
  -8  30   1    4.90    1.70
   8  30  -1    4.70    2.30
   7  30  -1   -0.60    1.20
  -7  30   1    0.60    1.60
  -7  30   1    0.10    0.90
  -6  30   1    0.70    1.20
   6  30  -1   -1.50    1.00
  -6  30   1    0.60    1.40
   5  30  -1   -0.70    1.20
  -5  30   1    2.20    1.70
  -5  30   1    1.60    1.20
  -4  30   1   19.60    3.40
  -4  30   1   15.40    2.80
   4  30  -1   20.00    5.30
   3  30  -1    3.90    1.00
  -3  30   1    4.70    1.70
   3  30  -1    3.00    1.60
  -3  30   1    3.40    1.60
  -2  30   1    0.30    1.20
   2  30  -1    0.20    1.10
   2  30  -1   -0.20    0.70
  -2  30   1   -0.20    1.10
  -1  30   1   29.40    3.00
   1  30  -1   23.20    2.40
   1  30  -1   21.80    3.10
  -1  30   1   22.20    3.10
   0  30   1    1.50    1.40
   0  30   1    0.60    1.10
   0  30  -1    0.80    1.10
   0  30  -1    0.00    1.00
   1  30   1    4.60    1.80
  -1  30  -1    0.10    0.90
   1  30   1    2.50    1.20
  -1  30  -1    2.50    1.30
  -2  30  -1   33.40    3.60
  -2  30  -1   46.60    4.00
   2  30   1   37.90    2.90
   2  30   1   39.40    4.10
   3  30   1    9.80    1.30
   3  30   1    8.40    2.40
  -3  30  -1    8.30    2.30
  -3  30  -1    9.80    2.20
   4  30   1   -0.10    1.30
   4  30   1    0.50    0.40
  -4  30  -1   -0.20    1.00
  -4  30  -1   -0.10    1.30
   5  30   1    3.00    1.80
  -5  30  -1    4.30    2.10
  -5  30  -1   -0.50    1.00
  -6  30  -1    4.90    2.20
   6  30   1    7.80    2.50
  -6  30  -1    8.40    2.10
  -7  30  -1    0.50    1.60
   7  30   1   -0.70    1.10
  -7  30  -1    0.50    1.10
  -8  30  -1    0.40    1.40
  -8  30  -1    3.10    1.50
   8  30   1    4.40    2.20
  -9  30  -1   -0.20    1.00
  -9  30  -1    0.00    1.90
   9  30   1   -2.00    1.40
 -10  30  -1   -1.10    1.40
  10  30   1    2.00    1.80
  -9  31   1    3.70    2.20
  -9  31   1    0.40    1.10
   9  31  -1    1.60    1.60
  -8  31   1    0.50    1.10
   8  31  -1   -1.00    1.40
  -8  31   1   -1.10    1.30
   7  31  -1   16.40    3.70
  -7  31   1   15.60    3.30
   6  31  -1    0.50    1.50
  -6  31   1    2.30    3.30
  -6  31   1    1.10    1.20
   5  31  -1   -0.50    1.30
  -5  31   1    0.40    1.10
  -5  31   1    0.70    1.50
  -4  31   1   15.40    2.80
   4  31  -1   13.80    3.00
  -4  31   1   14.60    2.90
  -3  31   1    1.50    1.40
   3  31  -1    3.20    2.00
   3  31  -1   -0.20    0.60
  -3  31   1    3.10    1.50
  -2  31   1    1.00    1.20
  -2  31   1   -0.40    1.00
   2  31  -1    1.10    1.50
   2  31  -1    1.40    1.00
  -1  31   1    3.10    1.60
   1  31  -1    0.90    1.30
   1  31  -1    3.90    1.40
  -1  31   1    1.70    1.30
   0  31   1    1.00    1.10
   0  31  -1    1.80    1.40
   0  31  -1    0.40    1.00
   0  31   1    1.40    1.50
  -1  31  -1    0.40    1.20
   1  31   1   -0.20    0.70
  -1  31  -1   -0.80    0.90
   1  31   1    2.30    1.80
   2  31   1   15.10    3.50
   2  31   1   15.80    1.90
  -2  31  -1   13.40    2.70
  -2  31  -1   11.70    2.60
  -3  31  -1    6.60    2.20
   3  31   1    6.80    2.30
   3  31   1    4.40    1.10
  -3  31  -1    4.20    1.70
   4  31   1    0.10    0.30
  -4  31  -1   -0.60    0.90
  -4  31  -1    1.70    1.60
   4  31   1    1.30    1.40
   5  31   1   52.89    5.20
  -5  31  -1   55.59    4.60
  -5  31  -1   57.29    5.20
   6  31   1    0.00    1.50
  -6  31  -1   -0.70    0.70
  -6  31  -1    1.80    2.00
  -7  31  -1    6.00    2.50
   7  31   1    7.10    2.70
  -7  31  -1    6.50    1.90
  -8  31  -1   48.10    5.30
  -8  31  -1   47.10    4.70
   8  31   1   55.09    5.70
   9  31   1    1.10    1.70
  -9  31  -1    3.90    2.30
  -9  31  -1    1.30    1.20
  -8  32   1    9.30    2.30
   8  32  -1    8.50    2.80
  -8  32   1    7.40    2.70
  -7  32   1   11.00    2.50
   7  32  -1    8.50    3.00
  -7  32   1   13.80    3.20
  -6  32   1   -0.60    1.00
  -6  32   1   -1.60    1.10
   6  32  -1    1.60    1.80
  -5  32   1   -1.60    1.00
   5  32  -1    1.20    1.60
  -5  32   1    2.60    1.60
  -4  32   1    8.60    2.80
   4  32  -1   12.10    2.80
  -4  32   1   10.70    2.70
   3  32  -1    0.40    0.70
   3  32  -1    0.50    1.40
  -3  32   1    4.20    2.70
  -3  32   1    0.60    1.10
  -2  32   1   -1.00    0.90
  -2  32   1    0.50    1.80
   2  32  -1   -0.70    0.60
   2  32  -1    2.00    1.80
  -1  32   1    3.20    1.90
   1  32  -1    5.20    1.90
  -1  32   1    6.90    1.90
   0  32  -1    0.30    1.00
   0  32  -1   -0.30    1.50
   0  32   1   -1.30    0.90
   0  32   1    0.90    1.10
   1  32   1    0.60    1.00
  -1  32  -1    3.90    1.60
   1  32   1    2.50    1.70
  -1  32  -1    1.60    1.60
  -2  32  -1    4.70    1.80
   2  32   1    4.90    1.30
  -2  32  -1    9.10    2.30
   2  32   1    5.60    2.20
  -3  32  -1    0.00    1.00
  -3  32  -1    0.60    1.40
   3  32   1    0.50    1.30
   3  32   1    0.10    0.70
  -4  32  -1   -1.10    1.10
  -4  32  -1    1.70    1.30
   4  32   1    3.60    2.00
  -5  32  -1    1.40    1.80
   5  32   1   -1.30    1.10
  -5  32  -1   -0.30    1.10
   6  32   1   -0.70    1.50
  -6  32  -1    1.10    1.60
  -7  32  -1    4.10    1.60
   7  32   1    3.60    2.00
  -7  32  -1    1.10    1.70
   8  32   1    0.40    1.60
  -8  32  -1    0.20    1.00
  -8  32  -1   -0.10    1.50
  -7  33   1   46.20    4.50
  -7  33   1   56.39    5.60
   7  33  -1   57.59    5.90
  -6  33   1   -1.00    1.60
   6  33  -1   -0.60    1.40
  -6  33   1    1.30    1.30
  -5  33   1   -0.50    1.10
  -5  33   1    1.10    2.10
   5  33  -1    3.90    2.20
   4  33  -1    1.30    1.60
  -4  33   1    1.70    1.40
  -4  33   1   -1.20    0.90
  -3  33   1    6.50    2.10
   3  33  -1    7.20    1.30
  -3  33   1    6.30    2.20
   3  33  -1    7.80    2.20
   2  33  -1    0.20    0.80
   2  33  -1   -1.50    1.10
  -2  33   1    1.20    1.30
  -2  33   1    1.00    1.40
  -1  33   1    9.40    2.60
  -1  33   1    7.30    2.00
   1  33  -1    5.30    2.10
   1  33  -1    6.10    1.50
   0  33   1    0.10    1.20
   0  33  -1    0.20    1.00
   0  33   1   -0.70    0.80
   0  33  -1   -0.70    1.10
  -1  33  -1   -0.80    0.90
   1  33   1    0.80    1.50
  -1  33  -1   -0.70    0.90
   1  33   1    0.10    1.30
   2  33   1    0.70    1.40
  -2  33  -1   -0.30    1.10
   2  33   1    0.30    0.80
  -2  33  -1    0.40    1.20
   3  33   1    3.40    2.10
  -3  33  -1    0.00    1.40
  -3  33  -1    1.60    1.40
   3  33   1    0.70    0.70
  -4  33  -1   -0.50    1.00
   4  33   1    0.20    1.40
  -4  33  -1    0.50    1.30
   5  33   1   35.20    4.40
  -5  33  -1   22.80    3.20
  -5  33  -1   36.60    4.20
  -6  33  -1    6.90    2.40
   6  33   1    6.10    2.50
  -6  33  -1    6.60    2.00
   7  33   1    4.60    2.40
  -7  33  -1    0.60    1.20
  -7  33  -1    2.40    2.00
   6  34  -1    2.90    1.90
  -6  34   1    1.00    1.50
  -6  34   1    1.80    1.50
  -5  34   1    4.70    1.90
  -5  34   1    4.70    2.10
   5  34  -1    6.50    2.50
  -4  34   1    9.20    2.60
  -4  34   1   12.10    2.80
   4  34  -1   11.10    3.20
  -3  34   1    2.30    1.60
   3  34  -1    1.20    1.50
  -3  34   1    0.40    1.30
   3  34  -1    1.10    1.00
   2  34  -1   -1.50    1.00
  -2  34   1    1.80    1.70
   2  34  -1    1.40    0.90
  -2  34   1    0.60    1.30
  -1  34   1   52.79    4.30
   1  34  -1   56.49    5.20
  -1  34   1   49.30    4.80
   1  34  -1   47.30    3.70
   0  34  -1    0.50    1.10
   0  34   1    0.30    1.10
   0  34   1    0.10    1.20
   0  34  -1    3.50    2.00
   1  34   1    1.30    1.10
  -1  34  -1    2.20    1.60
  -1  34  -1    0.90    1.10
   1  34   1    1.60    1.50
  -2  34  -1    1.50    1.30
   2  34   1    2.20    1.10
  -2  34  -1    2.30    1.60
   2  34   1    4.10    2.00
  -3  34  -1    0.10    1.30
  -3  34  -1    1.00    1.50
   3  34   1    1.40    1.60
  -4  34  -1    1.30    1.50
   4  34   1    0.00    1.40
   5  34   1    8.70    2.80
  -5  34  -1   10.00    2.50
  -5  34  -1    8.80    2.60
  -6  34  -1    5.40    2.00
  -6  34  -1    5.40    2.30
  -5  35   1    5.40    2.40
  -5  35   1    1.80    1.60
   5  35  -1    1.00    1.70
   4  35  -1    9.00    2.90
  -4  35   1   17.30    3.50
  -4  35   1   13.50    3.00
  -3  35   1    0.00    1.20
   3  35  -1   -1.00    1.10
  -3  35   1    1.00    1.20
   2  35  -1    0.00    1.50
  -2  35   1   -0.90    1.20
   2  35  -1    0.40    0.80
  -2  35   1    0.70    1.30
   1  35  -1    0.50    1.40
  -1  35   1    1.70    1.40
  -1  35   1    1.50    1.60
   1  35  -1    2.20    1.20
   0  35   1    2.00    1.30
   0  35  -1   -0.20    1.40
   0  35   1    1.00    1.60
   0  35  -1   -1.60    0.80
   1  35   1    1.00    1.10
  -1  35  -1   -1.00    1.20
   1  35   1    2.80    1.70
  -1  35  -1    1.60    1.40
   2  35   1    0.70    0.90
  -2  35  -1    0.40    1.20
  -2  35  -1   -0.70    1.40
   2  35   1    2.10    1.90
  -3  35  -1    0.00    1.20
   3  35   1   -0.10    1.20
  -3  35  -1   -0.10    1.40
  -4  35  -1   -2.50    0.80
   4  35   1    1.40    1.60
  -4  35  -1    0.00    1.30
  -2  36   1    0.80    1.60
  -2  36   1    0.50    1.30
   2  36  -1    0.50    1.10
  -1  36   1    7.80    2.10
   1  36  -1    7.30    2.50
  -1  36   1    9.00    2.60
   1  36  -1    4.80    1.50
   0  36  -1    1.40    1.20
   0  36   1    0.50    1.00
   0  36   1    1.20    1.50
   0  36  -1   -0.60    1.10
  -1  36  -1    0.20    1.70
   1  36   1    0.80    1.00
   1  36   1    0.20    1.40
  -1  36  -1   -0.70    1.10
  -2  36  -1    0.30    1.10
   2  36   1    1.60    1.60
  -2  36  -1    0.20    1.40
 -18   0   2   15.80    2.90
 -18   0   2   10.90    4.70
 -17   0   2    1.90    1.50
 -17   0   2    1.10    1.20
 -16   0   2   15.40    2.80
 -16   0   2   11.40    2.60
 -15   0   2    3.20    1.40
  15   0  -2    0.10    1.30
  14   0  -2   35.20    3.90
 -14   0   2   37.60    3.40
 -13   0   2    1.50    1.10
  13   0  -2   -0.60    0.90
  12   0  -2    4.80    1.70
 -12   0   2    2.30    1.20
  11   0  -2   63.09    4.70
 -11   0   2   66.69    4.30
  10   0  -2   12.30    1.60
  10   0  -2   14.10    2.20
  -9   0   2    2.80    0.90
   9   0  -2    3.20    1.30
   9   0  -2    2.00    0.80
  -8   0   2  195.68    8.90
  -8   0   2  189.48    8.90
   8   0  -2  195.58    8.40
   8   0  -2  189.18    9.10
  -7   0   2   13.00    1.30
   7   0  -2    9.60    1.50
   7   0  -2   10.20    1.20
  -7   0   2   15.70    3.20
   6   0  -2    2.40    0.90
  -6   0   2    3.20    0.90
   6   0  -2    3.60    0.80
  -6   0   2    4.20    0.80
  -5   0   2   47.10    2.80
  -5   0   2   46.20    2.40
   5   0  -2   42.10    2.80
   5   0  -2   42.00    2.30
  -4   0   2   15.50    1.10
   4   0  -2   16.30    1.50
   4   0  -2   12.80    1.10
  -4   0   2   16.60    1.40
  -3   0   2    1.70    0.40
   3   0  -2    1.50    0.50
  -3   0   2    0.80    0.40
   3   0  -2    2.00    0.40
  -2   0   2  971.50   36.60
  -2   0   2  946.01   38.30
   2   0  -2  986.40   36.70
   2   0  -2  926.21   38.30
   1   0  -2   18.90    0.90
   1   0  -2   16.80    1.00
   0   0  -2    0.50    0.60
   1   0   2  172.38    6.60
   1   0   2  173.38    6.40
  -2   0  -2    0.60    0.30
   2   0   2    0.60    0.30
  -2   0  -2    0.50    0.20
   2   0   2    0.70    0.30
   3   0   2   15.70    1.20
  -3   0  -2   18.30    1.10
  -3   0  -2   18.70    1.20
   3   0   2   18.70    1.20
  -3   0  -2   17.50    1.20
  -4   0  -2  182.18    7.30
  -4   0  -2  170.18    7.20
  -4   0  -2  193.68    7.30
   4   0   2  167.28    7.30
  -5   0  -2    9.10    1.00
   5   0   2    7.00    1.00
  -5   0  -2    8.70    1.00
  -6   0  -2    3.20    0.80
  -6   0  -2    3.40    0.70
  -6   0  -2    5.80    1.00
   6   0   2    4.20    0.90
   7   0   2   81.19    4.60
  -7   0  -2   92.59    4.40
  -7   0  -2   84.09    4.40
  -7   0  -2   91.39    4.50
  -8   0  -2   45.50    3.00
   8   0   2   43.70    3.10
  -8   0  -2   39.00    2.80
  -8   0  -2   44.40    2.80
  -9   0  -2    1.80    0.90
  -9   0  -2    1.10    0.60
   9   0   2    1.90    0.90
  -9   0  -2    1.20    0.80
  10   0   2  322.07   14.50
 -10   0  -2  340.87   14.20
  11   0   2   33.20    3.10
 -11   0  -2   32.90    2.90
  12   0   2    4.90    1.60
 -12   0  -2    3.50    1.30
  13   0   2  227.58   11.90
 -13   0  -2  240.28   12.20
 -14   0  -2    0.80    1.20
  14   0   2    2.30    1.50
 -15   0  -2   25.50    3.00
  15   0   2   29.20    3.40
 -16   0  -2   11.30    2.40
 -16   0  -2    8.00    2.30
 -17   0  -2    0.90    1.30
 -17   0  -2    2.90    1.40
 -18   0  -2    1.20    1.40
 -18   0  -2    0.50    1.30
 -18  -1   2    2.30    1.50
 -18  -1   2    2.70    1.90
 -18   1   2    1.00    2.50
 -18   1   2    3.50    1.80
 -17  -1   2    1.10    1.20
 -17  -1   2    1.80    1.70
 -17   1   2   -0.80    1.00
 -17   1   2    1.30    1.30
 -16  -1   2    0.30    1.00
 -16   1   2    2.30    1.60
 -16   1   2   -0.70    0.90
  16   1  -2    1.10    1.50
 -15  -1   2    5.30    1.70
 -15   1   2    0.50    1.20
  15   1  -2    3.10    1.80
 -15   1   2    2.70    1.60
 -14  -1   2   22.10    3.00
  14  -1  -2   18.20    2.90
 -14   1   2   15.40    2.50
  14   1  -2   21.10    3.20
 -13  -1   2    7.90    1.80
  13  -1  -2    4.50    1.70
 -13   1   2    6.00    2.10
  13   1  -2   10.10    2.40
  12  -1  -2    2.00    1.30
 -12  -1   2   -0.90    0.70
  12   1  -2    0.80    1.00
 -12   1   2    1.30    1.00
  11  -1  -2    6.20    1.80
 -11  -1   2    4.80    1.40
  11  -1  -2    7.10    1.50
 -11   1   2    4.40    1.30
  11   1  -2    5.40    1.70
 -10  -1   2   53.69    3.40
  10  -1  -2   54.19    3.50
 -10  -1   2   53.49    3.50
  10  -1  -2   57.49    4.10
  10   1  -2   50.99    3.30
  10   1  -2   54.89    4.20
   9  -1  -2    8.30    1.70
  -9  -1   2    7.00    1.10
   9  -1  -2    4.70    1.10
  -9   1   2    5.00    1.10
   9   1  -2    4.80    1.10
   9   1  -2    5.00    1.40
   8  -1  -2  292.97   11.80
   8  -1  -2  287.37   12.50
  -8  -1   2  285.37   12.30
  -8  -1   2  279.67   11.70
  -8   1   2  288.47   12.40
   8   1  -2  293.57   12.70
   8   1  -2  286.07   11.70
  -8   1   2  272.67   11.80
  -7  -1   2    6.50    1.00
   7  -1  -2   11.00    1.60
  -7  -1   2    8.60    1.40
   7  -1  -2    8.70    1.10
  -7   1   2    8.80    1.60
   7   1  -2    5.30    1.00
  -7   1   2    9.10    1.10
   7   1  -2    7.30    1.50
  -6  -1   2   24.20    1.90
   6  -1  -2   18.90    1.90
   6  -1  -2   20.40    1.60
  -6  -1   2   23.50    1.60
  -6   1   2   20.10    1.60
   6   1  -2   20.80    1.70
   6   1  -2   17.10    1.80
  -6   1   2   17.90    1.80
   5  -1  -2    5.40    1.10
  -5  -1   2    5.50    0.70
  -5  -1   2    7.00    1.10
   5  -1  -2    6.70    0.90
  -5   1   2    5.80    0.80
   5   1  -2    7.80    1.20
   5   1  -2    5.70    0.80
  -5   1   2    8.10    1.10
   4  -1  -2    1.10    0.50
   4  -1  -2    0.50    0.50
  -4  -1   2    1.30    0.40
  -4  -1   2    0.90    0.50
  -4   1   2    1.60    0.60
   4   1  -2    0.50    0.40
  -4   1   2    1.00    0.40
   4   1  -2    0.30    0.50
   3  -1  -2   14.70    1.00
  -3  -1   2   14.20    0.90
  -3  -1   2   13.80    1.20
  -3   1   2   15.50    1.30
   3   1  -2   15.20    1.00
   3   1  -2   13.60    1.20
  -3   1   2   16.40    1.10
   2  -1  -2   37.80    1.70
  -2  -1   2   31.90    1.80
  -2  -1   2   35.60    1.60
   2  -1  -2   30.70    1.80
  -2   1   2   32.20    1.80
  -2   1   2   36.10    1.70
   2   1  -2   35.00    1.60
   2   1  -2   30.70    1.80
   1  -1  -2    0.80    0.20
   1  -1  -2    0.70    0.20
  -1  -1   2    0.00    0.10
  -1   1   2    0.20    0.20
  -1   1   2    0.40    0.20
   1   1  -2    0.20    0.20
   1   1  -2    0.70    0.20
   0   1   2   36.80    1.50
   0   1  -2   33.10    1.60
  -1  -1  -2    2.80    0.30
  -1  -1  -2    2.30    0.30
   1   1   2    2.40    0.30
  -1   1  -2    2.80    0.40
   1   1   2    2.20    0.30
   2  -1   2    0.90    0.30
   2  -1   2    0.20    0.30
  -2  -1  -2    0.60    0.30
  -2  -1  -2    0.10    0.20
  -2   1  -2    0.20    0.20
   2   1   2    0.50    0.30
  -2   1  -2    0.50    0.30
   2   1   2    0.50    0.30
  -3  -1  -2   -0.20    0.20
  -3  -1  -2    0.20    0.30
   3  -1   2    0.10    0.30
  -3   1  -2    0.20    0.30
  -3   1  -2    0.00    0.30
   3   1   2    0.00    0.30
  -3   1  -2    0.20    0.30
   3   1   2    0.20    0.30
  -4  -1  -2  135.29    5.50
  -4  -1  -2  134.59    5.50
  -4  -1  -2  125.59    5.50
   4  -1   2  127.39    5.60
  -4   1  -2  136.79    5.60
   4   1   2  128.79    5.70
  -4   1  -2  134.19    5.70
  -4   1  -2  128.49    5.50
  -5  -1  -2    0.50    0.40
  -5  -1  -2    1.10    0.50
   5  -1   2    0.20    0.40
  -5  -1  -2    0.60    0.40
   5   1   2   -0.10    0.40
  -5   1  -2   -0.30    0.30
  -5   1  -2    0.90    0.40
  -5   1  -2    0.10    0.40
  -6  -1  -2    4.70    0.90
  -6  -1  -2    4.60    0.90
   6  -1   2    3.40    0.90
  -6  -1  -2    4.10    0.90
   6   1   2    4.00    1.00
  -6   1  -2    3.90    0.80
  -6   1  -2    6.60    0.90
  -6   1  -2    2.70    0.80
  -7  -1  -2   48.70    2.90
  -7  -1  -2   50.49    2.90
  -7  -1  -2   54.39    3.10
   7  -1   2   50.79    3.20
  -7   1  -2   42.40    3.00
  -7   1  -2   54.19    3.10
   7   1   2   50.39    3.30
  -8  -1  -2    3.70    1.00
   8  -1   2    4.10    1.20
  -8  -1  -2    5.10    1.10
  -8  -1  -2    4.10    1.10
  -8   1  -2    7.40    1.20
   8   1   2    8.50    1.60
  -8   1  -2    4.20    1.10
  -8   1  -2    4.50    1.30
  -9  -1  -2   18.90    1.80
  -9  -1  -2   19.30    1.90
   9  -1   2   21.90    2.20
  -9  -1  -2   22.10    2.00
  -9   1  -2   16.20    1.90
  -9   1  -2   19.10    1.90
   9   1   2   22.10    2.30
  10  -1   2   91.69    5.30
 -10  -1  -2   80.29    4.70
 -10   1  -2   82.89    4.90
  10   1   2   79.99    5.10
 -11  -1  -2    5.60    1.40
  11  -1   2    5.80    1.50
 -11   1  -2    5.50    1.40
  11   1   2    5.50    1.70
  12  -1   2    6.20    1.80
 -12  -1  -2    5.60    1.50
 -12   1  -2    4.60    1.50
  12   1   2    5.70    1.60
  13  -1   2    0.20    1.20
 -13  -1  -2    2.50    1.20
  13   1   2    2.40    1.60
 -13   1  -2   -0.10    0.90
  14  -1   2    3.30    1.50
 -14  -1  -2    5.00    1.60
 -14   1  -2    3.10    1.40
  14   1   2    1.70    1.40
 -14   1  -2    1.80    1.20
 -15  -1  -2    3.50    1.40
 -15   1  -2    0.60    1.10
 -15   1  -2    0.40    1.00
  15   1   2    0.60    1.40
 -16  -1  -2    6.20    1.80
 -16   1  -2    5.10    1.80
 -16   1  -2   10.30    2.40
  16   1   2    6.30    2.30
 -17  -1  -2    4.30    1.70
 -17  -1  -2    1.60    1.50
 -17   1  -2    2.60    1.60
 -17   1  -2    4.30    1.90
 -18  -1  -2   -0.60    1.10
 -18  -1  -2    0.80    1.20
 -18   1  -2   -0.30    1.20
 -18   1  -2    1.60    1.50
 -18  -2   2   12.40    2.50
 -18  -2   2    8.00    2.50
 -18   2   2    8.00    2.20
 -18   2   2   13.70    3.70
 -17  -2   2   13.50    2.60
 -17   2   2   12.50    2.90
 -17   2   2   13.30    2.70
  17   2  -2   17.90    3.70
 -16  -2   2    0.60    1.10
 -16   2   2    1.20    1.20
 -16   2   2    1.40    1.40
  16   2  -2    0.50    1.40
 -15  -2   2    2.20    1.20
  15   2  -2    0.70    1.60
 -15   2   2    2.10    1.50
 -15   2   2    2.10    1.60
 -14  -2   2  106.09    6.00
  14   2  -2  100.39    7.00
 -14   2   2   96.19    6.30
 -14   2   2  101.39    6.70
  13  -2  -2    7.30    2.10
 -13  -2   2    9.30    1.90
 -13   2   2    8.70    2.00
 -13   2   2    4.90    1.70
  13   2  -2    6.80    2.00
  12  -2  -2    3.40    1.50
 -12  -2   2    2.00    1.00
  12   2  -2    3.20    2.40
 -12   2   2    2.70    1.30
  11  -2  -2    1.30    1.10
  11  -2  -2    3.60    1.20
 -11  -2   2    1.90    1.00
  11   2  -2    0.30    1.00
 -11   2   2    0.60    0.90
 -10  -2   2    0.10    0.60
  10  -2  -2    3.00    1.10
  10  -2  -2    4.40    1.40
 -10  -2   2    2.10    0.90
  10   2  -2    2.20    0.90
  10   2  -2    0.90    1.00
   9  -2  -2   41.50    2.80
   9  -2  -2   37.60    3.20
   9   2  -2   35.30    3.20
   9   2  -2   40.10    2.60
  -9   2   2   40.40    3.00
  -8  -2   2    4.00    0.90
   8  -2  -2    2.40    0.90
  -8  -2   2    3.60    1.10
   8  -2  -2    3.50    1.10
  -8   2   2    1.00    0.60
   8   2  -2    2.80    0.80
  -8   2   2    0.70    0.60
   8   2  -2    3.30    1.10
   7  -2  -2  163.88    7.90
  -7  -2   2  176.48    7.20
  -7  -2   2  169.28    7.80
   7  -2  -2  172.38    7.50
   7   2  -2  171.68    8.00
  -7   2   2  160.08    7.80
  -7   2   2  165.28    7.50
   7   2  -2  168.48    7.10
   6  -2  -2    7.50    1.20
  -6  -2   2    8.10    1.20
   6  -2  -2    9.50    1.20
  -6  -2   2    9.00    0.90
  -6   2   2   10.20    1.30
  -6   2   2    9.20    1.10
   6   2  -2   11.00    1.50
   6   2  -2    8.80    0.90
  -5  -2   2   81.99    4.20
   5  -2  -2   84.39    4.00
   5  -2  -2   82.09    4.30
  -5  -2   2   86.39    3.70
   5   2  -2   78.59    4.30
  -5   2   2   75.89    4.20
   5   2  -2   86.19    3.70
  -5   2   2   87.79    4.00
  -4  -2   2   97.29    4.10
   4  -2  -2   97.59    4.70
  -4  -2   2   96.69    4.60
   4  -2  -2   98.29    4.40
  -4   2   2   99.49    4.40
   4   2  -2   96.09    4.10
  -4   2   2   99.69    4.70
   4   2  -2   99.39    4.70
   3  -2  -2   13.50    1.20
   3  -2  -2   15.20    1.10
  -3  -2   2   13.30    1.20
  -3   2   2   12.20    1.10
   3   2  -2   16.00    1.30
  -3   2   2   14.80    1.10
  -3   2   2   13.20    1.20
   3   2  -2   15.00    0.90
   2  -2  -2   95.69    4.10
   2  -2  -2   92.99    3.90
  -2  -2   2   88.49    4.00
  -2  -2   2   94.09    3.70
   2   2  -2   90.39    4.00
  -2   2   2   96.89    4.00
   2   2  -2   91.69    3.70
  -2   2   2  100.69    4.00
   1  -2  -2    5.00    0.50
   1  -2  -2    4.20    0.80
  -1  -2   2    5.60    0.50
  -1   2   2    5.60    0.50
   1   2  -2    5.70    0.50
   1   2  -2    5.70    0.40
  -1   2   2    6.30    0.60
   0  -2  -2    4.20    0.40
   0  -2   2    3.80    0.40
   0  -2   2    3.40    0.30
   0  -2  -2    4.30    0.50
   0   2   2    3.40    0.30
   0   2   2    4.20    0.40
   0   2  -2    4.00    0.40
  -1  -2  -2  126.89    4.80
  -1  -2  -2  132.49    4.90
   1  -2   2  119.89    5.10
   1   2   2  124.49    4.80
   1   2   2  127.19    4.90
  -1   2  -2  127.59    4.70
  -2  -2  -2    0.80    0.30
  -2  -2  -2    0.10    0.20
   2  -2   2    0.20    0.30
  -2   2  -2    0.50    0.20
   2   2   2    1.30    0.30
   2   2   2    1.00    0.30
  -2   2  -2    0.20    0.30
  -2   2  -2    0.50    0.20
  -3  -2  -2    0.70    0.30
   3  -2   2    0.40    0.30
  -3  -2  -2    0.50    0.30
  -3   2  -2    0.50    0.30
   3   2   2    0.70    0.30
  -3   2  -2    0.50    0.40
   3   2   2    0.60    0.30
  -3   2  -2    0.50    0.40
  -4  -2  -2   19.10    1.30
  -4  -2  -2   16.90    1.30
  -4  -2  -2   19.80    1.20
   4  -2   2   18.70    1.40
  -4   2  -2   18.20    1.40
   4   2   2   19.50    1.50
  -4   2  -2   17.50    1.30
  -4   2  -2   21.10    1.80
  -5  -2  -2    8.50    1.00
  -5  -2  -2    7.60    0.80
  -5  -2  -2    8.10    0.90
   5  -2   2    7.70    1.00
  -5   2  -2    7.40    0.90
  -5   2  -2    7.80    1.10
  -5   2  -2    7.50    1.00
  -6  -2  -2    3.30    0.80
   6  -2   2    3.70    1.10
  -6  -2  -2    3.00    0.70
  -6  -2  -2    3.50    0.80
   6   2   2    3.50    0.90
  -6   2  -2    3.60    0.90
  -6   2  -2    2.50    0.70
  -6   2  -2    3.80    0.80
  -7  -2  -2   60.79    3.20
  -7  -2  -2   60.69    3.20
   7  -2   2   53.69    3.40
  -7  -2  -2   53.79    3.30
  -7   2  -2   55.19    3.30
  -7   2  -2   60.19    3.50
  -7   2  -2   56.29    3.30
   7   2   2   60.49    3.60
  -8  -2  -2   58.49    3.30
  -8  -2  -2   58.49    3.30
  -8  -2  -2   62.89    3.50
   8  -2   2   58.29    3.70
  -8   2  -2   57.49    3.50
   8   2   2   60.09    3.80
  -8   2  -2   55.59    3.60
  -8   2  -2   48.10    3.30
  -9  -2  -2    1.40    0.70
   9  -2   2    5.20    1.30
  -9  -2  -2    0.80    0.60
  -9  -2  -2    2.30    0.90
  -9   2  -2    1.80    0.90
   9   2   2    4.90    1.30
  -9   2  -2    2.10    0.80
 -10  -2  -2    1.60    0.90
 -10  -2  -2    1.00    0.70
  10  -2   2    2.80    1.10
  10   2   2    0.40    0.80
 -10   2  -2    4.90    1.40
  11  -2   2    1.00    1.10
 -11  -2  -2    0.10    0.80
 -11   2  -2    2.00    1.10
  11   2   2    0.90    0.90
 -12  -2  -2   -0.50    0.80
  12  -2   2   -0.60    0.80
  12   2   2   -1.00    0.80
 -12   2  -2    0.00    1.00
 -13  -2  -2   69.29    4.50
 -13   2  -2   70.09    4.90
  13   2   2   66.29    5.10
 -13   2  -2   66.69    4.80
 -14  -2  -2    1.60    1.10
 -14   2  -2    1.80    1.30
 -14   2  -2    1.80    1.40
  14   2   2    3.10    1.70
 -15  -2  -2    1.90    1.20
 -15   2  -2    2.00    1.40
 -15   2  -2   -0.80    1.00
  15   2   2    4.60    1.90
 -16  -2  -2    8.60    2.00
 -16   2  -2   11.60    2.50
  16   2   2   10.40    2.60
 -16   2  -2   11.80    2.60
 -17  -2  -2    0.10    1.20
 -17  -2  -2    0.80    1.10
 -17   2  -2    1.10    1.30
  17   2   2    0.40    1.40
 -17   2  -2   -0.40    1.00
 -18  -2  -2   -0.60    1.10
 -18  -2  -2    1.30    1.30
 -18   2  -2    1.30    1.50
 -18  -3   2    1.20    1.20
 -18   3   2    0.00    1.30
  18   3  -2   -1.50    1.20
 -18   3   2    0.70    1.40
 -17  -3   2   42.20    3.70
 -17   3   2   41.50    4.40
  17   3  -2   44.80    4.90
 -17   3   2   40.20    4.20
 -16  -3   2    1.70    1.10
 -16   3   2    0.10    1.20
  16   3  -2   -1.10    1.10
 -16   3   2   -0.10    1.00
 -15  -3   2    8.10    2.20
  15   3  -2    5.70    2.10
 -15   3   2    9.10    2.30
 -15   3   2    6.70    2.20
 -14  -3   2   12.00    1.90
 -14   3   2   16.10    2.60
  14   3  -2   16.50    3.10
 -14   3   2   12.70    2.60
 -13  -3   2    1.90    1.00
  13   3  -2    0.70    1.10
 -13   3   2   -0.20    1.00
 -13   3   2    1.60    1.20
 -12  -3   2   -0.80    0.70
 -12   3   2    1.10    1.10
 -12   3   2    0.50    0.80
  12   3  -2    3.30    1.50
 -11  -3   2    7.20    1.40
  11  -3  -2    8.50    1.70
 -11  -3   2    8.50    1.60
  11  -3  -2    8.20    1.90
 -11   3   2    6.40    1.70
 -11   3   2    7.60    1.70
  11   3  -2    7.90    2.00
 -10  -3   2   32.10    2.50
 -10  -3   2   29.80    2.30
  10  -3  -2   30.00    2.60
  10  -3  -2   37.70    3.20
 -10   3   2   37.70    3.10
  10   3  -2   30.30    3.10
  -9  -3   2   11.00    1.30
   9  -3  -2    9.70    1.40
   9  -3  -2   10.10    1.90
  -9   3   2    9.60    2.20
   9   3  -2   10.20    1.20
   9   3  -2   12.70    2.00
   8  -3  -2  201.08    9.40
  -8  -3   2  198.28    8.50
   8  -3  -2  193.58    8.90
  -8  -3   2  205.88    9.30
  -8   3   2  217.08    9.50
  -8   3   2  198.28    9.00
   8   3  -2  201.88    8.40
   8   3  -2  214.78    9.70
  -7  -3   2   35.20    2.00
   7  -3  -2   29.40    2.50
  -7  -3   2   32.70    2.50
   7  -3  -2   28.80    2.20
   7   3  -2   35.30    2.70
  -7   3   2   27.30    2.40
   7   3  -2   30.50    2.60
  -7   3   2   30.10    2.30
  -6  -3   2    1.30    0.70
   6  -3  -2    1.60    0.60
  -6  -3   2    1.80    0.60
   6  -3  -2    2.20    0.80
  -6   3   2    1.90    0.70
   6   3  -2    1.40    0.50
   6   3  -2    2.90    0.90
  -6   3   2    1.40    0.80
  -6   3   2    2.80    0.80
  -5  -3   2  953.40   36.80
  -5   3   2  997.00   37.00
  -4  -3   2    2.20    0.70
   4  -3  -2    0.50    0.40
  -4  -3   2    2.30    0.40
   4   3  -2    1.00    0.60
  -4   3   2    2.10    0.70
  -4   3   2    2.70    0.60
  -4   3   2    2.60    0.70
   4   3  -2    3.20    0.50
   3  -3  -2   16.70    1.20
  -3  -3   2   17.30    0.90
  -3  -3   2   16.10    1.30
   3   3  -2   16.90    0.90
   3   3  -2   19.10    1.40
  -3   3   2   16.20    1.20
  -3   3   2   18.50    1.40
  -3   3   2   17.70    1.30
  -2  -3   2  573.94   21.40
   2  -3  -2  563.94   21.40
  -1  -3   2   45.80    2.10
  -1  -3   2   45.20    1.90
   1  -3  -2   46.30    2.10
   1  -3  -2   42.50    2.10
  -1   3   2   44.10    2.10
   1   3  -2   46.70    1.90
  -1   3   2   46.50    2.10
   1   3  -2   44.80    2.10
   0  -3   2  116.39    4.80
   0  -3   2  118.59    4.50
   0  -3  -2  115.79    4.60
   0  -3  -2  118.09    4.70
   0   3  -2  115.39    4.60
   0   3   2  118.99    4.70
   0   3   2  118.69    4.60
   0   3  -2  116.99    4.50
   1  -3   2   22.80    1.30
  -1  -3  -2   19.60    1.00
   1  -3   2   20.20    1.00
  -1  -3  -2   22.90    1.20
  -1   3  -2   23.50    1.00
   1   3   2   24.70    1.20
  -1   3  -2   23.70    1.30
   1   3   2   19.90    1.00
   2  -3   2    1.40    0.30
  -2  -3  -2    1.30    0.30
  -2  -3  -2    1.00    0.20
   2  -3   2    1.70    0.50
   2   3   2    1.00    0.40
  -2   3  -2    0.80    0.40
  -2   3  -2    1.10    0.30
  -2   3  -2    0.60    0.40
   2   3   2    0.90    0.30
  -3  -3  -2    0.60    0.30
  -3  -3  -2    0.80    0.30
   3   3   2    0.70    0.40
  -3   3  -2    0.40    0.30
  -3   3  -2    1.30    0.40
   3   3   2    1.50    0.40
  -3   3  -2    0.60    0.50
  -3   3  -2    1.20    0.50
  -4  -3  -2   15.80    1.20
  -4  -3  -2   16.60    1.10
  -4  -3  -2   17.50    1.10
  -4   3  -2   14.30    1.20
  -4   3  -2   17.10    1.50
  -4   3  -2   16.20    1.30
   4   3   2   14.20    1.30
  -4   3  -2   15.10    1.20
  -5  -3  -2   13.20    1.20
  -5  -3  -2   12.80    1.00
  -5  -3  -2   13.10    1.10
   5  -3   2   11.70    1.20
   5   3   2   10.00    1.20
  -5   3  -2   15.60    1.30
  -5   3  -2   12.00    1.20
  -5   3  -2   11.50    1.30
  -6  -3  -2    7.20    0.90
  -6  -3  -2    7.80    0.90
  -6  -3  -2    7.00    1.00
  -6   3  -2    9.00    1.20
   6   3   2    7.20    1.20
  -6   3  -2    7.50    1.20
  -6   3  -2    7.20    1.00
  -7  -3  -2  143.99    6.80
   7  -3   2  144.99    6.50
  -7  -3  -2  131.19    6.00
  -7  -3  -2  135.19    6.10
   7   3   2  131.69    6.60
  -7   3  -2  136.29    6.40
  -7   3  -2  145.39    6.50
  -7   3  -2  129.39    6.50
  -8  -3  -2   -0.20    0.30
   8  -3   2    0.10    0.60
  -8  -3  -2   -0.20    0.40
  -8  -3  -2    0.60    0.60
  -8   3  -2   -0.30    0.40
  -8   3  -2    0.00    0.60
   8   3   2    2.10    1.00
  -8   3  -2    0.50    0.50
  -9  -3  -2    4.60    1.20
  -9  -3  -2    7.20    1.30
   9  -3   2    4.70    1.20
   9   3   2    5.10    1.40
  -9   3  -2    2.90    1.00
  -9   3  -2    5.60    1.40
 -10  -3  -2   55.89    3.40
 -10  -3  -2   55.29    3.40
  10  -3   2   51.09    3.80
 -10   3  -2   55.19    3.80
 -10   3  -2   52.29    3.80
  10   3   2   50.69    4.00
 -10   3  -2   53.89    3.80
 -11  -3  -2    3.80    1.10
  11   3   2    3.80    1.40
 -11   3  -2    4.60    1.50
 -11   3  -2    2.70    1.20
 -12  -3  -2    9.80    1.80
 -12   3  -2    9.40    2.00
 -12   3  -2    9.40    2.00
  12   3   2    7.50    2.00
 -13  -3  -2    7.60    1.60
 -13   3  -2    4.80    1.50
  13   3   2    4.40    1.80
 -13   3  -2    3.90    1.60
 -14  -3  -2    3.50    1.30
 -14   3  -2    1.60    1.30
 -14   3  -2    6.10    1.90
  14   3   2    4.50    1.80
 -15  -3  -2   15.90    2.20
 -15   3  -2   15.80    2.90
  15   3   2   19.00    3.00
 -15   3  -2   14.80    2.80
 -16  -3  -2   33.40    3.20
  16   3   2   46.10    4.50
 -16   3  -2   29.50    3.50
 -16   3  -2   30.50    3.60
 -17  -3  -2    0.00    0.90
 -17   3  -2   -0.80    0.90
 -17   3  -2    2.20    1.50
  17   3   2   -1.60    1.00
 -18  -3  -2    9.60    2.20
 -18  -3  -2    6.60    3.70
  18   3   2    6.10    2.30
 -18   3  -2    5.30    2.10
 -18   3  -2    8.30    2.40
 -18  -4   2    4.10    1.70
  18   4  -2    4.50    2.20
 -18   4   2    4.00    2.00
 -18   4   2    5.70    2.50
 -17  -4   2   20.70    2.60
 -17   4   2   25.20    3.30
  17   4  -2   15.20    3.50
 -17   4   2   19.80    3.10
 -16  -4   2    2.80    1.30
 -16   4   2    6.00    2.00
 -16   4   2    3.90    1.80
  16   4  -2    0.70    1.40
 -15  -4   2    7.30    1.70
  15   4  -2    7.80    2.50
 -15   4   2    6.00    2.20
 -15   4   2    7.00    2.10
 -14  -4   2   50.79    3.70
 -14   4   2   54.49    4.50
  14   4  -2   45.20    4.60
 -14   4   2   46.60    4.30
 -13  -4   2    0.10    0.80
 -13   4   2   -0.30    1.00
  13   4  -2    2.00    1.30
 -13   4   2   -0.20    0.80
 -12  -4   2    5.20    1.30
 -12   4   2    3.00    1.30
  12   4  -2    5.80    2.00
 -12   4   2    7.60    2.30
 -11  -4   2  130.79    6.40
 -11  -4   2  121.09    6.10
  11  -4  -2  129.49    6.70
 -11   4   2  133.49    7.10
  11   4  -2  125.29    7.50
 -11   4   2  130.69    7.10
 -10  -4   2    3.60    1.00
  10  -4  -2    3.90    1.20
  10   4  -2    1.10    1.10
 -10   4   2    5.10    1.40
   9  -4  -2   11.60    1.70
  -9  -4   2   13.60    1.50
  -9  -4   2   13.30    1.40
  -9   4   2   15.10    1.90
   9   4  -2   14.20    2.10
  -8  -4   2   39.40    3.10
   8  -4  -2   31.60    2.50
  -8  -4   2   35.80    2.20
   8   4  -2   34.00    2.10
  -8   4   2   33.70    2.50
  -8   4   2   36.50    2.80
  -8   4   2   30.00    2.60
   8   4  -2   31.70    2.90
  -7  -4   2   11.30    1.40
   7  -4  -2    5.50    1.10
  -7  -4   2    5.50    0.80
   7   4  -2    5.80    0.80
   7   4  -2    6.50    1.40
  -7   4   2    7.50    1.10
  -7   4   2    7.50    1.50
  -7   4   2    8.00    1.40
   6  -4  -2   86.19    4.40
  -6  -4   2   83.89    3.80
  -6  -4   2   88.29    4.60
   6   4  -2   95.39    3.90
   6   4  -2   84.39    4.70
  -6   4   2   88.69    4.70
  -6   4   2   90.89    4.50
  -6   4   2   78.89    4.50
  -5  -4   2  179.08    7.10
   5  -4  -2  176.08    7.70
  -5  -4   2  188.58    7.90
  -5   4   2  182.48    7.80
  -5   4   2  184.28    8.00
   5   4  -2  185.78    7.10
  -5   4   2  181.08    7.90
   5   4  -2  170.58    8.00
  -4  -4   2  159.38    6.80
   4  -4  -2  159.88    6.70
  -4   4   2  152.08    6.80
  -4   4   2  150.58    6.60
   4   4  -2  159.58    6.90
   4   4  -2  152.08    6.00
  -4   4   2  153.08    6.70
  -3  -4   2    5.60    0.80
   3  -4  -2    5.10    0.80
  -3  -4   2    4.60    0.40
   3  -4  -2    5.20    0.80
  -3   4   2    4.50    0.80
   3   4  -2    5.20    0.90
   3   4  -2    5.80    0.50
  -3   4   2    6.90    0.80
  -2  -4   2 6266.07  219.88
   2  -4  -2 6055.49  219.48
   2  -4  -2 6021.00  222.28
  -2  -4   2 5928.41  224.38
  -2   4   2 6027.60  219.18
   2   4  -2 5935.71  219.88
   2   4  -2 5705.53  224.28
   1  -4  -2   19.00    1.10
  -1  -4   2   17.90    1.10
  -1  -4   2   18.10    0.90
   1  -4  -2   17.70    1.10
   1   4  -2   18.60    0.90
   1   4  -2   18.20    1.10
  -1   4   2   17.70    1.10
  -1   4   2   17.40    1.10
   0  -4   2    2.60    0.40
   0  -4   2    3.00    0.40
   0  -4  -2    2.40    0.40
   0  -4  -2    2.30    0.40
   0   4   2    2.90    0.50
   0   4  -2    2.70    0.40
   0   4   2    3.00    0.50
   0   4  -2    2.50    0.40
  -1  -4  -2 1308.47   50.59
   1  -4   2 1302.27   51.09
  -1  -4  -2 1263.47   51.69
   1  -4   2 1328.17   50.59
  -1   4  -2 1264.97   50.39
  -1   4  -2 1289.27   50.69
   1   4   2 1321.07   51.99
   1   4   2 1276.67   50.49
  -2  -4  -2    3.70    0.50
  -2  -4  -2    3.20    0.30
  -2   4  -2    3.40    0.70
  -2   4  -2    4.00    0.60
   2   4   2    2.30    0.50
  -2   4  -2    3.40    0.40
   2   4   2    2.10    0.30
  -3  -4  -2   70.09    2.80
  -3  -4  -2   69.59    3.20
   3   4   2   68.49    3.30
  -3   4  -2   65.89    3.00
   3   4   2   68.59    2.90
  -3   4  -2   70.59    3.50
  -3   4  -2   64.99    3.10
  -3   4  -2   72.29    3.40
  -4  -4  -2    7.60    0.70
  -4  -4  -2    8.00    0.70
  -4  -4  -2    7.70    0.90
  -4   4  -2    8.80    1.00
  -4   4  -2    7.50    0.90
   4   4   2    9.40    1.10
  -4   4  -2    7.80    1.10
  -4   4  -2    7.70    0.80
  -5  -4  -2   32.40    2.00
  -5  -4  -2   31.50    1.70
  -5  -4  -2   30.90    1.70
  -5   4  -2   32.60    2.10
  -5   4  -2   29.40    2.20
   5   4   2   31.70    2.20
  -5   4  -2   32.00    2.20
  -5   4  -2   30.80    2.00
  -6  -4  -2   25.80    1.60
  -6  -4  -2   23.20    1.80
  -6  -4  -2   26.80    1.60
  -6   4  -2   20.80    1.90
  -6   4  -2   26.30    2.10
   6   4   2   22.30    2.00
  -6   4  -2   23.10    2.00
  -6   4  -2   24.70    1.90
  -7  -4  -2    0.60    0.50
  -7  -4  -2    0.10    0.40
  -7  -4  -2    0.10    0.40
  -7   4  -2    0.10    0.50
  -7   4  -2    0.80    0.50
  -7   4  -2    1.10    0.70
   7   4   2    0.40    0.70
  -7   4  -2   -0.10    0.50
  -8  -4  -2   20.10    1.80
  -8  -4  -2   19.60    1.60
  -8  -4  -2   23.20    1.70
  -8   4  -2   16.10    1.70
   8   4   2   19.30    2.10
  -8   4  -2   18.10    1.80
  -8   4  -2   18.60    2.10
  -9  -4  -2    1.70    0.70
  -9  -4  -2    2.70    0.80
  -9   4  -2    2.20    1.20
  -9   4  -2    2.10    0.80
  -9   4  -2    1.80    0.80
   9   4   2    2.00    1.00
 -10  -4  -2  316.57   12.50
 -10  -4  -2  279.97   12.30
 -10   4  -2  285.67   12.90
 -10   4  -2  293.27   12.90
  10   4   2  309.57   13.60
 -10   4  -2  306.97   13.40
 -11  -4  -2   32.50    2.50
 -11  -4  -2   30.90    2.50
 -11   4  -2   34.30    3.20
  11   4   2   34.00    3.30
 -11   4  -2   32.70    2.90
 -12  -4  -2   15.40    1.90
 -12   4  -2   17.50    2.30
  12   4   2   16.00    2.80
 -12   4  -2   12.20    2.20
 -13  -4  -2  126.29    6.40
  13   4   2  119.29    7.50
 -13   4  -2  126.39    7.30
 -13   4  -2  113.09    6.80
 -14  -4  -2    0.90    0.90
 -14   4  -2    0.50    0.90
  14   4   2   -1.40    0.80
 -14   4  -2    1.20    1.20
 -15  -4  -2    2.70    1.20
 -15   4  -2    3.30    1.60
 -15   4  -2    2.00    1.40
  15   4   2    5.00    2.10
 -16  -4  -2   26.90    2.80
 -16   4  -2   22.70    3.20
  16   4   2   21.30    3.40
 -16   4  -2   23.90    3.10
 -17  -4  -2   -0.20    1.00
 -17   4  -2   -0.80    0.90
 -17   4  -2    4.00    1.80
  17   4   2    1.50    1.60
 -18  -5   2    2.80    1.40
  18   5  -2   -1.20    1.30
 -18   5   2   -1.90    1.00
 -18   5   2    0.20    1.30
 -17  -5   2   -0.40    0.80
 -17   5   2    0.80    1.20
  17   5  -2    0.50    1.30
 -17   5   2    0.70    1.20
 -16   5   2   -0.20    1.00
  16   5  -2    0.40    1.40
 -16   5   2    0.70    1.40
 -15  -5   2    1.60    1.10
 -15   5   2    2.30    1.60
  15   5  -2    4.10    1.80
 -15   5   2    0.70    1.10
 -14  -5   2    3.60    1.30
 -14   5   2    4.20    1.70
  14   5  -2    4.60    2.00
 -14   5   2    4.10    1.70
 -13  -5   2   66.39    4.00
 -13   5   2   65.49    4.90
 -13   5   2   57.59    4.60
  13   5  -2   58.09    5.10
 -12  -5   2   13.30    1.70
  12   5  -2   12.30    2.50
 -12   5   2   13.10    2.50
 -12   5   2   12.10    2.40
 -11  -5   2   13.50    1.70
  11  -5  -2   11.20    1.80
 -11  -5   2   14.10    1.50
 -11   5   2   13.70    2.10
  11   5  -2   11.90    2.40
  10  -5  -2   -0.40    0.60
 -10  -5   2   -0.20    0.50
 -10  -5   2    1.10    0.70
 -10   5   2    0.70    0.80
  10   5  -2   -0.50    0.70
  -9  -5   2    0.10    0.50
  -9  -5   2    0.70    0.60
   9  -5  -2    2.20    1.00
  -9   5   2   -0.30    0.60
   9   5  -2    1.00    0.90
  -8  -5   2   24.30    1.70
   8  -5  -2   25.10    2.20
   8   5  -2   25.50    1.70
   8   5  -2   25.80    2.60
  -8   5   2   25.00    2.30
  -8   5   2   24.00    2.30
   7  -5  -2   49.60    3.10
  -7  -5   2   44.50    2.40
  -7  -5   2   46.60    3.10
   7   5  -2   45.50    2.30
   7   5  -2   40.30    3.20
  -7   5   2   48.00    3.10
  -7   5   2   44.60    3.00
   6  -5  -2    2.40    0.90
  -6  -5   2    1.00    0.60
  -6  -5   2    0.10    0.40
   6   5  -2    1.10    0.40
  -6   5   2    1.70    0.80
  -6   5   2    1.60    0.80
  -6   5   2    1.20    0.70
   6   5  -2    1.20    0.70
   5  -5  -2   94.49    4.60
  -5  -5   2   91.29    3.90
  -5  -5   2   96.69    4.70
  -5   5   2   95.59    4.70
   5   5  -2   95.89    4.90
   5   5  -2   96.59    3.90
  -5   5   2   94.99    4.80
  -5   5   2   92.59    4.60
  -4  -5   2   46.40    2.70
  -4  -5   2   48.50    2.10
   4  -5  -2   49.99    2.80
   4  -5  -2   50.09    2.80
  -4   5   2   46.50    2.80
   4   5  -2   52.89    2.10
  -4   5   2   49.30    2.80
   4   5  -2   48.60    2.90
  -3  -5   2    3.40    0.70
  -3  -5   2    1.50    0.30
   3  -5  -2    1.90    0.60
   3  -5  -2    2.90    0.70
  -3   5   2    1.70    0.60
  -3   5   2    2.80    0.70
   3   5  -2    2.00    0.30
   3   5  -2    2.80    0.70
  -2  -5   2  596.14   21.50
  -2  -5   2  572.74   22.00
   1  -5  -2    7.50    0.80
  -1  -5   2    8.30    0.60
   1  -5  -2   10.20    0.90
  -1  -5   2    8.40    0.70
   1   5  -2    9.30    0.60
  -1   5   2   10.20    0.80
  -1   5   2    8.70    0.80
   1   5  -2    6.50    0.70
   0  -5   2   54.29    2.40
   0  -5  -2   55.59    2.50
   0  -5  -2   54.89    2.40
   0  -5   2   48.00    2.40
   0   5   2   52.49    2.40
   0   5  -2   52.89    2.50
   0   5   2   57.49    2.50
   0   5  -2   54.29    2.40
  -1  -5  -2   10.40    0.70
  -1  -5  -2    9.80    0.80
   1  -5   2   11.20    0.80
   1   5   2   12.40    0.90
  -1   5  -2   11.20    0.80
  -1   5  -2   11.20    1.00
   1   5   2   10.50    0.70
  -1   5  -2   10.40    0.90
  -2  -5  -2    1.00    0.20
   2  -5   2    1.40    0.40
  -2  -5  -2    0.90    0.30
   2   5   2    0.90    0.20
  -2   5  -2    1.00    0.50
  -2   5  -2    1.60    0.30
   2   5   2    1.20    0.40
  -2   5  -2    1.40    0.50
  -3  -5  -2    2.60    0.30
   3  -5   2    1.90    0.50
  -3  -5  -2    2.40    0.50
   3   5   2    2.30    0.60
  -3   5  -2    2.20    0.70
   3   5   2    2.20    0.40
  -3   5  -2    2.50    0.60
  -3   5  -2    2.90    0.50
  -4  -5  -2    0.90    0.30
  -4  -5  -2    0.70    0.40
  -4  -5  -2    0.40    0.30
  -4   5  -2    0.40    0.40
  -4   5  -2    0.10    0.50
  -4   5  -2    0.30    0.50
  -4   5  -2    0.40    0.40
   4   5   2    0.20    0.50
  -5  -5  -2    3.80    0.60
  -5  -5  -2    6.80    0.90
  -5  -5  -2    5.00    0.60
  -5   5  -2    5.00    0.90
   5   5   2    6.20    1.10
  -5   5  -2    4.10    0.80
  -5   5  -2    6.50    1.30
  -5   5  -2    3.70    0.90
  -6  -5  -2    7.50    1.10
  -6  -5  -2    8.00    0.80
  -6  -5  -2    7.50    0.80
  -6   5  -2    9.10    1.10
  -6   5  -2    8.00    1.10
   6   5   2    7.10    1.30
  -6   5  -2    8.00    1.30
  -6   5  -2    8.50    1.20
  -7  -5  -2  302.17   11.90
  -7  -5  -2  298.47   12.50
  -7  -5  -2  299.37   11.90
  -7   5  -2  297.07   12.90
   7   5   2  316.37   13.00
  -7   5  -2  287.87   12.60
  -7   5  -2  315.57   12.60
  -7   5  -2  303.67   12.40
  -8  -5  -2    3.30    0.90
  -8  -5  -2    2.10    0.60
  -8  -5  -2    1.70    0.60
  -8   5  -2    2.50    0.90
  -8   5  -2    2.30    0.80
  -8   5  -2    4.00    1.30
   8   5   2    1.60    1.00
  -9  -5  -2   17.70    1.50
  -9  -5  -2   14.50    1.50
   9   5   2   15.70    2.10
  -9   5  -2   10.10    2.00
  -9   5  -2   11.90    1.60
  -9   5  -2   13.70    1.70
 -10  -5  -2   30.00    2.20
 -10   5  -2   24.10    2.50
 -10   5  -2   28.90    2.60
 -10   5  -2   24.20    2.70
  10   5   2   27.80    2.90
 -11  -5  -2    3.90    1.00
 -11  -5  -2    4.10    1.10
 -11   5  -2    5.00    1.90
  11   5   2    2.50    1.30
 -11   5  -2    4.40    1.30
 -12  -5  -2   33.70    2.60
 -12   5  -2   28.60    2.90
  12   5   2   33.10    4.30
 -12   5  -2   32.10    3.30
 -13  -5  -2    7.60    1.60
 -13   5  -2    6.20    1.60
 -13   5  -2    5.00    1.80
  13   5   2    7.60    2.10
 -14  -5  -2    6.50    1.50
  14   5   2    3.20    1.70
 -14   5  -2    3.60    1.50
 -14   5  -2    9.10    2.30
 -15  -5  -2    3.10    1.30
 -15   5  -2    4.80    1.60
  15   5   2    5.40    2.10
 -15   5  -2    1.40    1.40
 -16  -5  -2    1.00    1.00
 -16   5  -2    3.10    1.50
  16   5   2   -0.60    1.30
 -16   5  -2    3.20    1.70
 -17  -5  -2    6.40    1.70
  17   5   2    3.10    2.00
 -17   5  -2    4.10    1.70
 -18  -6   2    9.90    1.90
  18   6  -2   14.10    3.50
 -18   6   2    9.00    2.50
 -18   6   2   10.80    2.90
 -17  -6   2    6.40    1.80
 -17   6   2    7.90    2.40
  17   6  -2   12.20    3.30
 -17   6   2    6.70    2.20
 -16  -6   2    4.20    1.30
 -16   6   2    4.00    1.70
 -16   6   2    3.90    1.90
  16   6  -2    3.90    2.10
 -15  -6   2    2.60    1.10
 -15   6   2    4.50    1.90
 -15   6   2    3.20    1.60
  15   6  -2    4.20    2.20
 -14  -6   2   74.59    4.40
 -14   6   2   72.39    5.50
  14   6  -2   70.59    5.80
 -14   6   2   73.09    5.30
 -13  -6   2   22.90    2.20
 -13   6   2   24.30    2.80
 -13   6   2   26.20    3.20
  13   6  -2   20.80    3.10
 -12  -6   2    9.70    1.30
 -12  -6   2   11.80    1.60
 -12   6   2    7.00    2.00
  12   6  -2    7.00    2.00
 -12   6   2   12.70    2.30
  11  -6  -2   76.69    4.90
 -11  -6   2   84.69    4.30
 -11  -6   2   71.99    4.10
  11   6  -2   83.79    5.90
 -11   6   2   80.29    5.10
  10  -6  -2    2.70    1.20
 -10  -6   2    2.40    0.70
 -10  -6   2    2.80    0.80
 -10   6   2    0.80    0.90
  10   6  -2    4.00    1.60
  -9  -6   2   63.29    3.30
  -9  -6   2   56.89    3.20
   9  -6  -2   68.59    4.10
  -9   6   2   61.89    4.00
   9   6  -2   64.49    4.50
  -8  -6   2    3.30    0.70
   8  -6  -2    2.20    0.90
  -8  -6   2    2.10    0.60
   8   6  -2    1.50    0.90
  -8   6   2    2.30    0.90
  -8   6   2    2.00    0.90
  -7  -6   2   72.09    3.30
  -7  -6   2   69.29    4.10
   7  -6  -2   74.39    4.10
   7   6  -2   75.79    3.30
   7   6  -2   75.49    4.50
  -7   6   2   68.09    4.20
  -7   6   2   67.79    4.00
  -7   6   2   73.69    4.10
  -6  -6   2   39.40    2.70
  -6  -6   2   36.30    1.90
   6  -6  -2   44.20    2.80
   6   6  -2   35.00    2.80
  -6   6   2   39.30    2.70
  -6   6   2   42.70    2.80
  -6   6   2   41.00    2.70
   6   6  -2   37.50    1.90
   5  -6  -2  119.69    5.60
  -5  -6   2  115.29    5.60
  -5  -6   2  120.49    4.70
  -5   6   2  118.49    5.60
   5   6  -2  118.39    5.80
  -5   6   2  119.39    5.60
   5   6  -2  122.99    4.70
  -5   6   2  119.89    5.80
  -4  -6   2   20.80    1.60
  -4  -6   2   19.20    0.90
   4  -6  -2   21.20    1.70
   4  -6  -2   16.70    1.50
  -4   6   2   16.70    1.50
  -4   6   2   18.50    1.50
   4   6  -2   18.50    0.90
   4   6  -2   18.20    1.70
   3  -6  -2   46.60    2.60
  -3  -6   2   47.50    2.60
  -3  -6   2   45.30    1.90
   3  -6  -2   47.00    2.60
  -3   6   2   45.20    2.50
   3   6  -2   46.70    2.70
   3   6  -2   48.80    1.90
  -3   6   2   47.90    2.60
   2  -6  -2    9.00    0.90
   2  -6  -2    9.00    1.00
  -2  -6   2    7.60    0.60
  -2  -6   2    7.40    0.80
   2   6  -2    7.40    0.50
  -2   6   2    6.60    0.80
   2   6  -2    9.30    1.00
  -2   6   2    9.50    1.00
  -1  -6   2   17.30    1.20
  -1  -6   2   19.30    1.20
   1  -6  -2   20.70    1.40
   1  -6  -2   20.50    1.30
   1   6  -2   21.00    1.10
  -1   6   2   22.10    1.40
  -1   6   2   19.70    1.30
   1   6  -2   20.70    1.30
   0  -6   2   19.10    1.20
   0  -6   2   20.30    1.20
   0  -6  -2   17.80    1.10
   0  -6  -2   16.90    1.20
   0   6  -2   18.70    1.20
   0   6  -2   19.50    1.20
   0   6   2   20.60    1.20
   0   6   2   19.70    1.30
   0   6  -2   20.40    1.20
  -1  -6  -2  384.26   14.60
  -1   6  -2  397.56   14.90
   2  -6   2    4.40    0.60
  -2  -6  -2    4.00    0.60
  -2  -6  -2    3.90    0.40
  -2   6  -2    3.20    0.50
  -2   6  -2    5.20    0.80
   2   6   2    3.60    0.40
  -2   6  -2    3.50    0.80
   2   6   2    5.10    0.70
   3  -6   2   16.90    1.20
  -3  -6  -2   16.70    0.80
  -3  -6  -2   15.00    1.20
  -3   6  -2   17.20    1.40
  -3   6  -2   17.20    1.50
   3   6   2   15.80    0.80
   3   6   2   17.70    1.40
  -3   6  -2   18.50    1.20
   4  -6   2   82.29    3.80
  -4  -6  -2   79.79    3.30
  -4  -6  -2   84.49    3.90
  -4   6  -2   86.79    4.30
  -4   6  -2   75.69    4.00
  -4   6  -2   78.49    3.70
   4   6   2   80.99    4.10
  -5  -6  -2   10.00    1.10
  -5  -6  -2   10.40    0.80
  -5  -6  -2    8.70    0.70
  -5   6  -2   11.00    1.10
  -5   6  -2    9.50    1.10
  -5   6  -2   12.40    1.50
  -5   6  -2    9.80    1.20
   5   6   2   12.50    1.40
  -6  -6  -2    6.40    0.70
  -6  -6  -2    5.70    1.00
  -6  -6  -2    6.50    0.70
   6   6   2    8.30    1.50
  -6   6  -2    5.60    1.10
  -6   6  -2    7.00    1.40
  -6   6  -2    5.20    1.00
  -6   6  -2    6.90    1.00
  -7  -6  -2   24.20    2.00
  -7  -6  -2   25.60    1.60
  -7  -6  -2   25.80    1.60
  -7   6  -2   26.30    2.10
   7   6   2   20.10    2.10
  -7   6  -2   23.70    1.90
  -7   6  -2   26.90    2.40
  -8  -6  -2    4.10    0.90
  -8  -6  -2    2.40    0.60
  -8   6  -2    4.50    1.30
  -8   6  -2    2.60    0.90
  -8   6  -2    3.30    0.90
   8   6   2    1.80    1.00
  -9  -6  -2    1.40    0.60
  -9  -6  -2    0.40    0.50
  -9   6  -2    1.00    0.70
  -9   6  -2    0.50    0.60
  -9   6  -2    1.00    1.00
   9   6   2    0.20    0.70
 -10  -6  -2   22.50    1.80
 -10  -6  -2   19.10    1.70
  10   6   2   27.40    2.90
 -10   6  -2   19.50    2.10
 -10   6  -2   20.10    2.50
 -10   6  -2   22.40    2.20
 -11  -6  -2   11.00    1.40
 -11  -6  -2   14.50    1.60
  11   6   2   15.60    2.70
 -11   6  -2   11.50    2.20
 -11   6  -2   16.60    2.00
 -12  -6  -2    1.90    0.90
  12   6   2    1.80    1.30
 -12   6  -2    3.20    1.30
 -12   6  -2    1.90    1.40
 -13  -6  -2    6.50    1.40
 -13   6  -2    0.30    1.00
 -13   6  -2    1.70    1.40
  13   6   2    3.20    1.60
 -14  -6  -2    7.80    1.60
 -14   6  -2    9.40    2.10
 -14   6  -2   10.20    2.40
  14   6   2   11.70    2.70
 -15  -6  -2   -0.80    0.60
  15   6   2    1.90    1.50
 -15   6  -2   -0.40    0.80
 -15   6  -2    1.30    1.50
 -16   6  -2   13.60    2.90
  16   6   2   12.30    3.10
 -16   6  -2    8.80    2.10
 -17  -6  -2    2.20    1.00
  17   6   2    4.60    2.20
 -17   6  -2    3.30    1.60
 -17   6  -2    4.50    2.10
 -18   7   2    0.60    1.20
  18   7  -2   -1.00    1.40
 -18   7   2   -1.40    1.20
 -17  -7   2    8.20    1.60
  17   7  -2    7.40    4.50
 -17   7   2    7.70    2.20
 -17   7   2    5.30    2.60
 -16  -7   2    0.10    0.80
 -16   7   2   -0.20    1.30
 -16   7   2    4.60    1.80
  16   7  -2    1.30    1.60
 -15  -7   2    5.70    1.40
 -15   7   2    4.60    1.90
  15   7  -2    7.90    2.60
 -15   7   2    7.70    2.10
 -14  -7   2    1.50    0.80
 -14   7   2    0.60    1.20
  14   7  -2   -0.40    1.00
 -14   7   2   -0.50    0.80
 -13  -7   2   56.79    3.40
 -13  -7   2   53.49    3.30
 -13   7   2   53.49    4.20
 -13   7   2   51.59    4.50
  13   7  -2   55.59    5.00
 -12  -7   2   21.60    2.00
  12   7  -2   23.70    3.10
 -12   7   2   20.90    2.80
 -12   7   2   27.50    2.80
 -11  -7   2   24.40    2.00
  11  -7  -2   32.40    3.00
 -11  -7   2   26.90    2.00
 -11   7   2   26.10    2.70
  11   7  -2   34.80    3.60
 -10  -7   2    2.40    0.70
 -10  -7   2    2.00    0.70
  10  -7  -2    2.90    1.10
 -10   7   2    1.30    1.00
  10   7  -2    1.60    1.20
  -9  -7   2   21.30    1.60
  -9  -7   2   21.10    1.60
   9  -7  -2   22.60    2.30
   9   7  -2   30.90    3.00
  -9   7   2   24.90    2.40
   8  -7  -2    9.40    1.50
  -8  -7   2   10.50    1.00
  -8  -7   2    8.50    0.90
  -8   7   2   11.20    1.50
   8   7  -2   10.10    1.90
  -8   7   2   12.00    1.60
  -7  -7   2   29.70    2.90
   7  -7  -2   27.40    2.30
  -7  -7   2   27.40    1.50
  -7  -7   2   24.90    1.50
  -7   7   2   25.10    2.20
  -7   7   2   26.30    2.30
   7   7  -2   22.70    2.40
  -6  -7   2    7.90    1.40
  -6  -7   2   10.20    1.00
   6  -7  -2    7.60    1.20
   6   7  -2    9.20    1.50
  -6   7   2   10.30    1.30
  -6   7   2    9.80    1.40
  -6   7   2   10.70    1.40
  -5  -7   2  520.45   23.00
   5  -7  -2  558.24   21.70
  -5  -7   2  534.95   20.40
   5  -7  -2  553.24   21.60
   5   7  -2  575.74   20.40
   5   7  -2  546.25   21.80
  -5   7   2  550.04   22.30
  -5   7   2  579.94   21.60
   4  -7  -2    0.30    0.50
  -4  -7   2    0.60    0.10
  -4  -7   2    0.90    0.60
   4  -7  -2    0.30    0.40
   4   7  -2    0.90    0.20
  -4   7   2    0.60    0.40
   4   7  -2    1.40    0.60
  -4   7   2    0.90    0.60
  -3  -7   2    3.40    0.30
   3  -7  -2    2.60    0.70
   3  -7  -2    3.70    0.80
  -3  -7   2    3.80    0.80
  -3   7   2    4.90    0.90
  -3   7   2    4.30    1.20
   3   7  -2    3.90    0.30
   3   7  -2    3.00    0.80
   2  -7  -2   14.00    1.20
  -2  -7   2   14.30    0.80
  -2  -7   2   15.30    1.20
   2  -7  -2   13.20    1.20
  -2   7   2   14.00    1.20
  -2   7   2   12.20    1.10
   2   7  -2   14.80    1.50
   2   7  -2   13.80    0.80
   1  -7  -2    7.30    0.80
  -1  -7   2    6.40    0.70
   1  -7  -2    5.80    0.80
   1   7  -2    7.70    0.80
  -1   7   2    6.80    0.80
   1   7  -2    7.10    0.70
  -1   7   2    7.10    0.80
   1   7  -2    6.80    0.60
   0  -7   2    1.10    0.40
   0  -7  -2    0.80    0.40
   0  -7  -2    0.90    0.40
   0   7  -2    1.60    0.50
   0   7  -2    0.80    0.30
   0   7  -2    0.40    0.30
   0   7   2    1.60    0.50
   0   7   2    0.20    0.30
  -1  -7  -2    1.20    0.30
  -1  -7  -2    1.30    0.40
   1  -7   2    0.90    0.40
  -1   7  -2    1.00    0.50
   1   7   2    1.10    0.30
  -1   7  -2    0.70    0.30
  -1   7  -2    1.00    0.40
   1   7   2    1.00    0.40
  -2  -7  -2   50.79    2.60
  -2  -7  -2   53.69    2.20
   2  -7   2   50.59    2.50
  -2   7  -2   49.10    2.90
  -2   7  -2   47.90    2.70
   2   7   2   51.89    2.70
  -2   7  -2   53.99    2.50
   2   7   2   51.09    2.10
   3  -7   2    0.30    0.30
  -3  -7  -2   -0.50    0.20
  -3  -7  -2    0.10    0.20
   3   7   2    0.10    0.40
  -3   7  -2    0.10    0.40
  -3   7  -2    0.00    0.30
   3   7   2    0.00    0.10
  -3   7  -2    0.20    0.50
  -4  -7  -2  171.68    6.60
  -4  -7  -2  175.88    7.40
   4  -7   2  177.98    7.40
  -4   7  -2  171.68    7.20
  -4   7  -2  171.68    7.60
   4   7   2  182.58    7.70
  -5  -7  -2    0.70    0.30
  -5  -7  -2    0.50    0.40
  -5   7  -2    0.70    0.50
   5   7   2    1.20    0.70
  -5   7  -2    0.50    0.40
  -5   7  -2    1.10    0.50
  -5   7  -2    1.30    0.70
  -6  -7  -2    6.80    1.00
  -6  -7  -2    6.90    0.70
  -6  -7  -2    6.90    0.70
   6   7   2    4.50    1.10
  -6   7  -2    7.00    1.00
  -6   7  -2    6.90    1.30
  -6   7  -2    6.00    1.10
  -6   7  -2    8.20    1.60
  -7  -7  -2   82.59    3.60
  -7  -7  -2   79.69    4.30
  -7  -7  -2   81.69    3.60
   7   7   2   81.89    4.80
  -7   7  -2   83.89    4.50
  -7   7  -2   83.19    4.20
  -7   7  -2   80.89    4.80
  -8  -7  -2   -0.10    0.30
  -8  -7  -2    0.50    0.40
  -8   7  -2    0.10    0.40
   8   7   2    1.20    0.90
  -8   7  -2    0.40    0.60
  -8   7  -2    0.50    0.90
  -9  -7  -2    6.00    0.90
  -9  -7  -2    5.70    1.00
  -9   7  -2    5.00    1.20
  -9   7  -2    3.20    1.40
   9   7   2    9.70    2.00
  -9   7  -2    6.80    1.40
 -10  -7  -2   20.40    1.70
 -10  -7  -2   23.40    1.80
 -10   7  -2   17.00    3.30
 -10   7  -2   23.00    2.40
  10   7   2   18.40    2.60
 -10   7  -2   20.50    2.10
 -11  -7  -2    0.40    0.50
 -11  -7  -2    0.10    0.50
 -11   7  -2    0.50    1.00
  11   7   2    0.50    1.10
 -11   7  -2   -0.70    0.60
 -12  -7  -2   26.90    2.10
 -12  -7  -2   21.40    2.80
 -12   7  -2   28.70    3.20
  12   7   2   20.90    2.90
 -12   7  -2   27.40    2.70
 -13  -7  -2   13.10    1.70
  13   7   2   20.90    3.00
 -13   7  -2   14.70    2.70
 -13   7  -2   12.90    2.00
 -14  -7  -2    0.70    0.80
 -14   7  -2    1.90    1.30
  14   7   2    1.40    1.50
 -14   7  -2    4.90    1.80
 -15  -7  -2    0.60    0.70
  15   7   2    0.30    1.40
 -15   7  -2    1.50    1.40
 -15   7  -2   -0.60    0.80
 -16  -7  -2   23.00    2.30
 -16   7  -2   22.40    2.90
 -16   7  -2   30.40    3.70
  16   7   2   14.70    3.20
  17   7   2   -2.40    0.90
 -17   7  -2    2.40    1.70
 -17   7  -2    0.30    1.00
  18   8  -2   -0.10    1.50
 -18   8   2   -1.20    0.80
 -18   8   2    1.90    1.80
 -17  -8   2    0.20    0.80
  17   8  -2    2.40    2.00
 -17   8   2    0.40    1.20
 -17   8   2   -2.10    1.00
 -16  -8   2    5.30    1.30
 -16   8   2    1.20    1.40
  16   8  -2    5.50    2.30
 -16   8   2    6.00    1.90
 -15  -8   2   -0.30    0.60
 -15   8   2   -0.50    0.70
 -15   8   2    1.50    1.60
  15   8  -2   -1.00    1.10
 -14  -8   2   -0.10    0.60
 -14  -8   2    0.00    0.70
 -14   8   2    1.70    1.20
 -14   8   2    1.90    1.40
  14   8  -2    0.20    1.20
 -13  -8   2    7.20    1.30
 -13  -8   2    4.00    1.20
  13   8  -2    2.10    1.50
 -13   8   2    6.90    1.80
 -13   8   2    6.40    2.00
 -12  -8   2    0.20    0.60
 -12  -8   2    1.10    0.60
 -12   8   2    0.70    1.20
  12   8  -2    0.50    1.20
 -12   8   2    1.00    0.90
 -11  -8   2    2.70    0.80
  11  -8  -2    2.60    1.20
 -11  -8   2    1.40    0.60
  11   8  -2    0.40    1.10
 -11   8   2    3.40    1.30
 -10  -8   2   10.80    1.10
  10  -8  -2   15.70    2.00
  10   8  -2   15.00    2.70
 -10   8   2   15.60    2.00
  -9  -8   2    0.60    0.50
  -9  -8   2   -0.50    0.40
   9  -8  -2    0.10    0.80
  -9   8   2    1.50    0.80
   9   8  -2    1.90    1.30
  -8  -8   2    0.70    0.30
  -8  -8   2    0.90    0.40
   8  -8  -2    0.40    0.70
  -8   8   2   -0.10    0.60
   8   8  -2   -0.20    0.70
  -8   8   2   -0.60    0.40
   7  -8  -2    1.30    0.80
  -7  -8   2    1.60    0.40
  -7  -8   2    1.60    0.40
   7   8  -2    2.00    1.00
  -7   8   2    2.40    0.80
  -7   8   2    1.70    0.80
  -6  -8   2    0.70    0.20
  -6  -8   2    0.40    0.20
   6  -8  -2    0.30    0.60
  -6  -8   2    0.70    0.50
  -6   8   2    0.60    0.60
  -6   8   2    1.00    0.80
  -6   8   2    0.00    0.40
   6   8  -2   -0.30    0.50
   5  -8  -2   17.00    1.70
   5  -8  -2   15.60    1.60
  -5  -8   2   13.70    1.50
  -5   8   2   15.50    1.60
   5   8  -2   15.40    1.70
  -5   8   2   13.40    1.50
   4  -8  -2   89.99    4.40
  -4  -8   2   83.59    4.30
   4  -8  -2   88.29    4.40
  -4   8   2   86.39    4.20
  -4   8   2   81.89    4.30
   4   8  -2   93.39    4.60
  -3  -8   2    2.40    0.60
   3  -8  -2    1.20    0.60
   3  -8  -2    1.80    0.60
   3   8  -2    3.10    0.30
  -3   8   2    2.30    0.70
   3   8  -2    2.90    0.80
   3   8  -2    3.30    0.30
  -3   8   2    2.50    0.70
   2  -8  -2    0.90    0.50
   2  -8  -2   -0.20    0.40
  -2  -8   2    0.80    0.40
   2   8  -2    0.20    0.40
  -2   8   2    0.50    0.40
  -2   8   2    0.50    0.40
   2   8  -2    0.40    0.20
  -1  -8   2   18.60    1.30
   1  -8  -2   20.70    1.50
   1  -8  -2   18.40    1.30
  -1   8   2   19.00    1.30
   1   8  -2   19.30    1.40
  -1   8   2   22.30    1.70
   1   8  -2   17.90    1.20
   1   8  -2   21.30    1.20
   0  -8  -2   10.20    0.90
   0  -8  -2   10.80    1.00
   0  -8   2   11.50    1.00
   0   8  -2   11.20    1.00
   0   8  -2   10.10    1.00
   0   8  -2   14.10    1.00
   0   8   2   11.40    1.10
   0   8   2    9.60    0.90
  -1  -8  -2   -0.10    0.30
  -1  -8  -2    1.30    0.40
   1  -8   2    1.10    0.40
  -1   8  -2    0.40    0.50
   1   8   2    0.20    0.40
   1   8   2    0.30    0.30
  -1   8  -2    0.30    0.30
  -1   8  -2    0.50    0.40
  -2  -8  -2    2.30    0.40
  -2  -8  -2    3.80    0.80
   2  -8   2    3.70    0.70
  -2   8  -2    1.90    0.60
   2   8   2    2.80    0.40
   2   8   2    1.70    0.60
  -2   8  -2    2.40    0.50
  -2   8  -2    2.30    0.70
  -3  -8  -2    1.90    0.60
   3  -8   2    2.40    0.60
  -3  -8  -2    1.90    0.30
   3   8   2    2.30    0.70
  -3   8  -2    2.40    0.50
  -3   8  -2    2.00    0.70
   3   8   2    1.70    0.30
  -3   8  -2    2.00    0.70
  -4  -8  -2   36.10    2.30
   4  -8   2   39.60    2.30
  -4  -8  -2   38.00    1.60
  -4   8  -2   40.30    2.90
  -4   8  -2   33.30    2.50
   4   8   2   43.50    2.60
  -4   8  -2   37.70    2.10
  -5  -8  -2    1.20    0.30
   5  -8   2    1.30    0.60
  -5  -8  -2    1.30    0.30
  -5  -8  -2    1.10    0.50
  -5   8  -2    1.10    0.50
  -5   8  -2    1.30    0.80
  -5   8  -2    1.00    0.70
   5   8   2   -0.30    0.50
  -6  -8  -2    7.60    0.60
  -6  -8  -2    7.30    1.10
  -6  -8  -2    6.30    0.60
  -6   8  -2    6.50    1.00
  -6   8  -2    7.30    1.10
   6   8   2    7.70    1.40
  -6   8  -2    6.30    1.30
  -7  -8  -2    5.10    0.60
  -7  -8  -2    5.80    0.60
   7   8   2    5.30    1.40
  -7   8  -2    5.80    1.50
  -7   8  -2    6.60    1.20
  -7   8  -2    7.20    1.30
  -8  -8  -2   10.00    0.90
  -8  -8  -2   11.30    0.90
  -8   8  -2   10.90    1.40
   8   8   2    8.80    1.80
  -8   8  -2   12.80    1.90
  -9  -8  -2    1.90    0.60
  -9  -8  -2    1.40    0.50
   9   8   2    2.80    1.20
  -9   8  -2    1.10    0.80
  -9   8  -2    1.00    1.00
  -9   8  -2    0.30    0.60
 -10  -8  -2   41.00    2.40
 -10  -8  -2   39.80    2.40
 -10   8  -2   45.20    3.70
 -10   8  -2   41.40    3.10
  10   8   2   49.90    4.00
 -11  -8  -2    8.30    1.10
 -11  -8  -2   10.90    1.30
  11   8   2    7.30    2.60
 -11   8  -2    7.00    1.90
 -11   8  -2    9.50    1.70
 -12  -8  -2    2.50    0.80
 -12   8  -2    2.50    1.00
  12   8   2    1.70    1.30
 -12   8  -2    0.90    1.30
 -13  -8  -2    0.90    0.70
 -13  -8  -2   -0.20    0.50
 -13   8  -2    3.00    1.60
  13   8   2    2.30    1.50
 -13   8  -2    3.30    1.30
 -14  -8  -2    1.60    0.80
 -14   8  -2    3.50    1.70
 -14   8  -2    0.60    0.90
  14   8   2    1.50    1.60
 -15  -8  -2    1.30    0.80
 -15   8  -2    1.30    1.00
 -15   8  -2    1.20    1.50
  15   8   2    0.80    1.20
 -16  -8  -2    1.20    0.80
  16   8   2    2.00    1.60
 -16   8  -2    0.80    1.10
 -17  -8  -2    0.00    1.20
 -17   8  -2    1.70    1.20
 -17   8  -2    0.10    1.60
  18   9  -2    0.10    1.90
 -18   9   2    0.10    1.50
 -18   9   2    0.80    1.30
  17   9  -2    8.50    3.00
 -17   9   2    4.50    1.90
 -17   9   2    9.60    2.60
 -16  -9   2    7.20    1.30
  16   9  -2    4.90    2.50
 -16   9   2   11.00    2.80
 -16   9   2    5.40    1.90
 -15  -9   2    0.30    0.60
  15   9  -2   -1.80    1.00
 -15   9   2    0.80    1.00
 -15   9   2    2.10    1.60
 -14  -9   2    3.50    1.00
 -14   9   2    7.00    1.90
  14   9  -2    4.40    2.00
 -14   9   2    3.80    1.80
 -13  -9   2   27.10    2.00
 -13  -9   2   24.20    1.90
 -13   9   2   32.50    3.60
  13   9  -2   31.70    3.80
 -13   9   2   31.80    3.10
 -12  -9   2    2.40    0.80
 -12  -9   2    2.60    0.70
 -12   9   2    2.20    1.20
 -12   9   2    0.60    1.10
  12   9  -2    3.50    1.70
 -11  -9   2   31.70    2.00
  11  -9  -2   28.00    2.90
 -11   9   2   40.40    3.20
  11   9  -2   34.00    3.70
 -10  -9   2    1.40    0.50
  10  -9  -2    1.60    1.40
 -10  -9   2    1.30    0.50
  10   9  -2    1.80    1.30
 -10   9   2    1.90    1.00
   9  -9  -2   -0.80    0.70
  -9  -9   2    0.70    0.40
  -9  -9   2    1.30    0.50
   9   9  -2    0.30    0.90
  -9   9   2    2.50    1.00
  -8  -9   2   64.09    2.70
   8  -9  -2   55.19    3.80
  -8  -9   2   63.09    2.70
  -8   9   2   57.89    4.10
  -8   9   2   66.69    4.00
   8   9  -2   64.89    4.40
  -7  -9   2    2.50    0.30
  -7  -9   2    3.00    0.40
   7  -9  -2    3.00    1.10
  -7   9   2    4.40    1.10
  -7   9   2    5.30    1.20
   7   9  -2    3.50    1.30
  -6  -9   2   44.80    3.00
   6  -9  -2   45.70    3.10
   6  -9  -2   43.50    3.00
  -6   9   2   51.09    3.10
   6   9  -2   44.20    3.30
  -5  -9   2  363.06   15.20
   5  -9  -2  371.36   15.30
  -5   9   2  387.46   15.10
   5   9  -2  385.76   15.60
  -5   9   2  379.06   15.40
   4  -9  -2   49.20    3.00
   4  -9  -2   50.09    3.00
  -4  -9   2   52.59    3.40
  -4   9   2   49.40    2.90
   4   9  -2   55.29    3.30
  -3  -9   2   10.20    1.10
   3  -9  -2    9.40    1.10
   3  -9  -2   10.60    1.20
   3   9  -2   11.20    0.60
   3   9  -2   11.40    0.60
  -3   9   2   12.20    1.30
  -3   9   2    9.50    1.10
   3   9  -2   10.90    1.30
   2  -9  -2    9.60    1.10
  -2  -9   2    7.80    0.90
   2  -9  -2    6.40    0.90
  -2   9   2    6.20    0.90
   2   9  -2    7.70    0.60
   2   9  -2    7.20    1.00
   2   9  -2    9.20    0.70
  -2   9   2    8.10    1.00
   1  -9  -2   85.69    4.20
  -1  -9   2   86.49    4.00
   1  -9  -2   89.79    4.10
   1   9  -2   91.99    4.20
  -1   9   2   89.09    4.10
   1   9  -2   93.19    3.90
   1   9  -2   88.49    3.90
  -1   9   2   86.49    4.10
   0  -9  -2   22.10    1.60
   0  -9   2   20.20    1.50
   0  -9  -2   22.80    1.40
   0   9  -2   20.00    1.40
   0   9   2   25.00    1.50
   0   9  -2   24.10    1.60
   0   9   2   23.70    1.60
  -1  -9  -2    4.60    0.60
   1  -9   2    4.60    0.70
  -1  -9  -2    3.90    0.80
   1   9   2    3.00    0.70
   1   9   2    4.60    0.60
  -1   9  -2    4.60    0.70
  -1   9  -2    3.60    0.70
  -2  -9  -2    1.80    0.40
   2  -9   2    1.60    0.50
  -2  -9  -2    1.80    0.60
  -2   9  -2    1.80    0.70
  -2   9  -2    2.20    0.50
   2   9   2    1.90    0.40
   2   9   2    1.50    0.60
  -2   9  -2    2.10    0.60
  -3  -9  -2   -0.10    0.30
  -3  -9  -2    0.10    0.20
   3  -9   2    0.70    0.40
  -3   9  -2    0.00    0.30
   3   9   2    0.00    0.40
  -3   9  -2    0.50    0.60
  -3   9  -2   -0.50    0.40
   3   9   2    0.30    0.20
  -4  -9  -2  603.64   22.40
  -4  -9  -2  585.94   23.60
   4  -9   2  619.84   23.50
   4   9   2  634.94   23.90
  -4   9  -2  619.34   23.40
  -4   9  -2  615.74   23.80
  -4   9  -2  616.24   24.10
  -5  -9  -2   17.80    0.80
  -5  -9  -2   19.60    0.90
   5  -9   2   19.40    1.60
  -5  -9  -2   20.40    1.70
  -5   9  -2   16.80    1.70
  -5   9  -2   17.10    1.90
  -5   9  -2   23.10    1.60
   5   9   2   19.90    1.90
  -6  -9  -2    3.10    0.40
  -6  -9  -2    2.40    0.80
  -6  -9  -2    2.70    0.30
   6   9   2    4.90    1.20
  -6   9  -2    2.30    1.00
  -6   9  -2    3.90    0.80
  -6   9  -2    4.50    1.00
  -7  -9  -2   86.59    3.50
  -7  -9  -2   83.19    3.40
  -7   9  -2   81.59    4.20
  -7   9  -2   79.19    5.00
   7   9   2   80.79    4.90
  -7   9  -2   77.59    4.50
  -8  -9  -2    4.20    0.60
  -8  -9  -2    3.40    0.60
  -8   9  -2    2.60    1.20
   8   9   2    4.10    1.30
  -8   9  -2    2.80    1.00
  -8   9  -2    3.80    1.00
  -9  -9  -2   28.40    1.70
  -9  -9  -2   26.80    1.60
   9   9   2   32.60    3.10
  -9   9  -2   24.50    2.40
  -9   9  -2   31.90    3.10
  -9   9  -2   31.70    2.40
 -10  -9  -2   10.70    1.10
 -10  -9  -2   12.00    1.60
 -10   9  -2   13.00    1.70
 -10   9  -2   13.20    2.50
  10   9   2   16.20    2.40
 -11  -9  -2    1.20    0.60
 -11  -9  -2    1.40    0.60
 -11   9  -2    1.70    0.90
  11   9   2    2.30    1.40
 -11   9  -2    1.40    1.20
 -12  -9  -2    7.50    1.10
 -12  -9  -2    8.30    1.10
 -12   9  -2   11.10    2.50
 -12   9  -2   11.40    1.80
  12   9   2    9.10    2.30
 -13  -9  -2    6.20    1.10
  13   9   2    6.00    2.10
 -13   9  -2    4.20    1.30
 -13   9  -2    4.10    1.70
 -14  -9  -2    0.10    0.60
 -14   9  -2    4.70    1.90
 -14   9  -2    0.70    0.90
  14   9   2    2.00    1.70
 -15  -9  -2    0.60    0.70
 -15   9  -2   -0.80    0.70
 -15   9  -2    1.60    1.70
  15   9   2    1.30    1.60
 -16  -9  -2   53.79    3.30
  16   9   2   49.99    5.30
 -16   9  -2   53.19    4.30
 -16   9  -2   59.09    5.30
 -17   9  -2    0.10    1.40
 -17   9  -2    1.50    1.20
  17   9   2    6.60    2.60
 -17  10   2    3.80    1.70
 -17  10   2    2.20    1.90
  17  10  -2    5.40    2.60
 -16 -10   2    3.10    0.80
 -16  10   2    4.40    2.40
 -16  10   2    5.00    1.70
  16  10  -2    3.90    2.20
 -15 -10   2    0.80    0.60
 -15  10   2   -0.30    1.00
 -15  10   2    0.90    1.10
  15  10  -2   -1.70    1.10
 -14 -10   2   55.69    3.00
 -14 -10   2   53.99    3.00
  14  10  -2   60.69    5.50
 -14  10   2   60.69    4.60
 -14  10   2   59.29    5.20
 -13 -10   2    2.80    0.70
 -13 -10   2    5.00    0.90
 -13  10   2    4.20    1.60
  13  10  -2    1.90    1.70
 -13  10   2    6.40    2.00
 -12 -10   2    0.90    0.50
 -12 -10   2    0.20    0.40
 -12  10   2    0.10    1.20
  12  10  -2    1.60    1.20
 -11 -10   2   70.19    3.30
 -11 -10   2   71.69    3.30
  11 -10  -2   81.09    5.10
 -11  10   2   70.39    4.70
  11  10  -2   84.09    5.90
 -11  10   2   71.39    5.20
  10 -10  -2    0.60    0.80
 -10 -10   2    0.20    0.30
 -10 -10   2    0.30    0.30
 -10  10   2    0.10    0.60
  10  10  -2    0.00    1.00
  -9 -10   2   60.29    2.60
   9 -10  -2   57.59    4.10
  -9  10   2   61.29    3.90
   9  10  -2   57.49    4.50
  -8 -10   2   12.60    0.60
   8 -10  -2   10.40    1.70
  -8 -10   2   12.00    0.60
  -8  10   2   13.50    1.70
   8  10  -2   14.10    2.10
   7 -10  -2  165.28    8.10
  -7  10   2  178.38    8.00
  -7  10   2  177.08    8.40
   7  10  -2  174.88    8.60
   6 -10  -2   41.70    2.90
   6 -10  -2   41.70    2.90
   6  10  -2   38.10    3.00
  -6  10   2   37.40    2.60
   5 -10  -2  246.68   10.50
  -5 -10   2  234.28   10.30
  -5  10   2  235.68   10.50
  -5  10   2  253.47   10.30
   5  10  -2  244.98   10.70
   4 -10  -2  348.67   14.00
  -4 -10   2  340.57   13.80
   4 -10  -2  348.17   14.00
   4  10  -2  346.87   14.20
  -4  10   2  338.27   13.70
  -4  10   2  334.17   14.00
   3 -10  -2    5.50    1.10
  -3 -10   2    5.60    0.90
   3 -10  -2    4.00    0.90
  -3  10   2    5.50    1.10
   3  10  -2    5.20    1.00
   3  10  -2    6.60    0.50
  -3  10   2    6.80    1.00
   3  10  -2    7.40    0.50
   2 -10  -2  429.06   16.80
   2 -10  -2  420.06   16.70
  -2 -10   2  433.56   16.70
   2  10  -2  437.86   16.90
   2  10  -2  415.36   16.10
  -2  10   2  426.16   16.80
  -2  10   2  437.76   16.70
   2  10  -2  430.96   16.10
   1 -10  -2   16.60    1.50
  -1 -10   2   16.70    1.30
   1 -10  -2   16.90    1.40
   1  10  -2   17.00    1.20
  -1  10   2   15.80    1.30
   1  10  -2   13.90    1.10
   1  10  -2   15.50    1.40
  -1  10   2   15.00    1.30
   0 -10  -2   19.10    1.50
   0 -10   2   18.90    1.40
   0 -10  -2   20.30    1.40
   0  10  -2   19.20    1.40
   0  10  -2   19.80    1.50
   0  10   2   19.80    1.50
   0  10  -2   20.90    1.50
   0  10   2   16.50    1.30
  -1 -10  -2  204.98    8.00
  -1 -10  -2  196.38    8.30
   1 -10   2  207.58    8.20
   1  10   2  197.18    7.90
  -1  10  -2  200.08    8.30
  -1  10  -2  195.88    8.40
   1  10   2  190.28    8.40
  -1  10  -2  210.28    8.20
  -2 -10  -2    2.20    0.40
   2 -10   2    1.20    0.50
  -2 -10  -2    1.80    0.60
  -2  10  -2    1.30    0.60
   2  10   2    1.70    0.40
  -2  10  -2    1.90    0.50
   2  10   2    2.10    0.60
  -2  10  -2    0.70    0.60
   3 -10   2    4.90    0.80
  -3 -10  -2    3.60    0.40
  -3 -10  -2    3.90    0.80
   3  10   2    4.40    0.40
   3  10   2    5.40    1.10
  -3  10  -2    6.90    1.30
  -3  10  -2    4.10    0.70
  -4 -10  -2   69.29    3.80
   4 -10   2   76.79    3.80
  -4  10  -2   71.59    3.60
  -4  10  -2   71.19    4.20
   4  10   2   82.79    4.20
  -4  10  -2   67.09    3.90
   5 -10   2   17.10    1.60
  -5 -10  -2   16.40    1.60
  -5  10  -2   20.80    2.10
   5  10   2   17.60    1.80
  -5  10  -2   17.00    1.40
   6 -10   2   26.70    2.10
   6  10   2   26.90    2.40
  -6  10  -2   23.20    2.40
  -6  10  -2   27.20    1.90
  -7 -10  -2   35.20    1.50
  -7 -10  -2   36.10    1.50
  -7  10  -2   38.20    2.50
   7  10   2   34.70    3.00
  -7  10  -2   33.80    3.00
  -7  10  -2   35.10    2.70
  -8 -10  -2   44.30    2.00
  -8  10  -2   49.20    3.80
  -8  10  -2   45.00    2.90
   8  10   2   43.50    3.60
  -8  10  -2   40.60    3.10
  -9 -10  -2    6.40    0.70
  -9 -10  -2    7.40    0.70
  -9  10  -2    6.20    1.40
   9  10   2    9.00    2.00
  -9  10  -2    5.90    1.30
  -9  10  -2    5.80    2.10
 -10 -10  -2   16.20    1.20
 -10 -10  -2   15.80    1.10
  10  10   2   19.80    4.80
 -10  10  -2   15.40    1.80
 -10  10  -2   17.10    2.60
 -11 -10  -2   12.90    1.20
 -11 -10  -2   13.50    1.20
 -11  10  -2   22.60    2.90
  11  10   2   14.40    2.90
 -11  10  -2   15.30    1.90
 -12 -10  -2    4.60    0.80
 -12 -10  -2    5.80    0.90
 -12  10  -2    6.70    1.50
  12  10   2    5.70    2.00
 -12  10  -2    4.80    1.90
 -13 -10  -2  131.49    5.70
 -13 -10  -2  122.09    5.70
 -13  10  -2  131.09    7.00
 -13  10  -2  125.19    7.90
  13  10   2  140.49    8.40
 -14 -10  -2    5.80    1.00
 -14  10  -2    7.10    2.20
 -14  10  -2    9.00    2.00
  14  10   2    3.70    1.80
 -15 -10  -2    0.20    0.50
  15  10   2    2.10    1.70
 -15  10  -2    0.70    1.40
 -15  10  -2    0.80    1.00
  16  10   2   10.70    2.90
 -16  10  -2   13.30    3.10
 -16  10  -2    7.20    1.90
 -17  10  -2    0.10    1.60
 -17  10  -2    1.30    1.20
  17  10   2    1.20    1.70
 -17  11   2   13.10    2.70
  17  11  -2   15.50    3.90
 -17  11   2   10.70    3.00
 -16  11   2   -0.90    1.30
  16  11  -2    2.60    3.40
 -16  11   2   -0.40    0.80
  15  11  -2    2.10    1.90
 -15  11   2    3.40    1.90
 -15  11   2    1.50    1.20
 -14 -11   2    1.60    0.50
 -14 -11   2    1.80    0.50
  14  11  -2    0.00    1.10
 -14  11   2    1.70    1.50
 -14  11   2    3.10    1.40
 -13 -11   2    0.50    0.40
 -13 -11   2    0.90    0.40
  13  11  -2   -1.60    1.00
 -13  11   2    2.40    1.20
 -13  11   2    3.20    1.70
 -12 -11   2    0.10    0.30
 -12 -11   2    0.30    0.30
  12  11  -2    1.50    1.50
 -12  11   2    0.30    0.80
 -12  11   2   -0.80    1.20
  11 -11  -2    1.10    1.10
 -11 -11   2    1.50    0.40
 -11  11   2    3.70    1.70
  11  11  -2    4.10    1.70
 -11  11   2    3.10    1.30
  10 -11  -2    0.70    1.00
 -10 -11   2    0.10    0.20
 -10 -11   2    0.40    0.20
 -10  11   2    0.60    0.80
  10  11  -2    0.50    1.10
   9 -11  -2    1.30    2.10
  -9  11   2    3.20    1.20
   9  11  -2    1.90    1.20
   8 -11  -2    1.70    0.90
   8  11  -2   -0.40    0.70
  -8  11   2    0.10    0.60
   7 -11  -2   18.30    2.00
   7 -11  -2   18.30    2.00
  -7  11   2   15.20    1.70
   7  11  -2   16.00    2.20
  -7  11   2   19.30    2.10
   6 -11  -2    0.50    0.60
   6 -11  -2    1.00    0.80
  -6  11   2    0.90    0.70
   6  11  -2    0.00    0.70
  -5 -11   2  262.97   11.90
   5 -11  -2  259.77   11.40
   5 -11  -2  256.47   11.30
   5  11  -2  280.47   11.80
  -5  11   2  282.77   11.20
  -5  11   2  256.87   12.00
   4 -11  -2   47.90    4.10
   4 -11  -2   42.00    2.80
  -4 -11   2   44.80    2.80
  -4  11   2   45.40    2.80
  -4  11   2   42.60    2.90
   4  11  -2   44.70    3.00
  -3 -11   2   94.89    4.90
   3 -11  -2  103.19    5.10
   3 -11  -2  102.09    5.00
   3  11  -2  105.39    4.10
   3  11  -2  114.59    5.30
  -3  11   2  101.39    4.90
  -2 -11   2    1.90    0.60
   2 -11  -2    1.80    0.70
   2 -11  -2    2.60    0.80
  -2  11   2    1.90    0.60
   2  11  -2    2.10    0.50
   2  11  -2    3.20    0.80
   2  11  -2    2.30    0.50
  -2  11   2    2.20    0.70
   1 -11  -2   64.59    3.40
   1 -11  -2   67.89    3.50
  -1 -11   2   67.29    3.40
  -1  11   2   73.59    3.50
   1  11  -2   61.49    3.40
  -1  11   2   64.49    3.40
   1  11  -2   67.49    3.20
   1  11  -2   69.29    3.20
   0 -11   2    8.10    0.90
   0 -11  -2    6.40    0.90
   0 -11  -2    6.50    0.90
   0  11   2    7.00    1.00
   0  11   2    6.10    0.80
   0  11  -2   10.20    1.10
   0  11  -2    8.80    0.90
  -1 -11  -2    1.60    0.50
  -1 -11  -2    2.10    0.70
   1 -11   2    0.80    0.40
   1  11   2    1.30    0.60
   1  11   2    1.30    0.40
  -1  11  -2    0.60    0.50
  -1  11  -2    0.70    0.50
  -1  11  -2    1.20    0.60
   2 -11   2    0.40    0.40
  -2 -11  -2    1.50    0.50
  -2 -11  -2    1.20    0.40
  -2  11  -2    1.10    0.50
   2  11   2    1.20    0.40
  -2  11  -2    0.60    0.60
   2  11   2    0.50    0.50
  -2  11  -2    0.90    0.50
  -3 -11  -2    1.40    0.60
   3 -11   2    0.20    0.40
  -3 -11  -2    1.40    0.30
   3  11   2    1.20    0.60
  -3  11  -2    0.60    0.60
  -3  11  -2    0.90    0.60
  -3  11  -2    0.60    0.40
   3  11   2    1.60    0.30
   4 -11   2  199.28    8.50
  -4 -11  -2  194.88    8.50
  -4  11  -2  203.78    8.30
  -4  11  -2  197.58    9.00
  -4  11  -2  190.48    8.70
   4  11   2  201.38    8.80
   5 -11   2   12.70    1.40
   5  11   2   10.20    1.50
  -5  11  -2   10.60    1.20
  -5  11  -2   12.20    1.70
   6 -11   2    3.90    0.90
   6  11   2    3.60    1.10
  -6  11  -2    3.00    1.20
  -6  11  -2    5.10    1.00
  -7  11  -2  130.99    6.60
  -7  11  -2  133.59    6.20
  -7  11  -2  136.69    7.20
   7  11   2  135.09    7.10
  -8  11  -2    0.90    1.00
  -8  11  -2    0.70    0.60
  -8  11  -2    0.80    0.70
   8  11   2    2.10    1.10
  -9 -11  -2   11.10    0.70
  -9 -11  -2   12.90    0.70
  -9  11  -2   15.00    1.90
   9  11   2   14.30    2.20
  -9  11  -2   14.10    2.50
  -9  11  -2   12.90    1.60
 -10 -11  -2    5.80    0.60
 -10  11  -2    4.50    1.20
  10  11   2    6.40    1.80
 -10  11  -2    9.50    2.20
 -11 -11  -2    0.80    0.40
 -11 -11  -2    0.30    0.30
 -11  11  -2    1.00    0.80
 -11  11  -2    0.10    1.20
  11  11   2    0.40    1.10
 -12 -11  -2   12.60    1.00
 -12 -11  -2   13.80    1.10
  12  11   2    9.70    2.60
 -12  11  -2   16.50    2.00
 -12  11  -2   14.30    2.90
 -13 -11  -2    0.80    0.60
 -13 -11  -2    0.30    0.40
 -13  11  -2   -1.00    1.00
  13  11   2    1.40    1.30
 -13  11  -2   -0.50    0.80
  14  11   2    2.10    1.70
 -14  11  -2    4.30    1.40
 -14  11  -2    2.20    1.50
  15  11   2    2.40    1.80
 -15  11  -2    3.00    1.20
  16  11   2    0.40    1.60
 -16  11  -2   -0.40    0.80
 -16  11  -2    5.40    2.30
 -17  11  -2   -0.20    1.40
  17  11   2    1.90    1.60
 -17  11  -2    0.20    0.90
 -17  12   2   -0.80    1.00
 -17  12   2    1.70    1.90
  17  12  -2   -0.50    1.50
  16  12  -2   21.00    4.20
 -16  12   2   18.60    2.80
 -16  12   2   26.00    3.80
 -15  12   2    0.50    1.00
  15  12  -2   -0.10    1.30
 -15  12   2    3.20    1.80
  14  12  -2   46.40    4.90
 -14  12   2   43.70    4.70
 -14  12   2   49.30    4.00
 -13  12   2    0.70    1.00
 -13  12   2    0.50    1.20
  13  12  -2   -0.50    1.10
 -12  12   2    2.40    1.50
  12  12  -2    6.60    2.30
 -12  12   2    5.80    1.70
  11 -12  -2   49.60    4.20
 -11  12   2   61.19    4.10
 -11  12   2   54.59    4.70
  11  12  -2   52.59    4.80
  10 -12  -2   29.20    2.90
 -10  12   2   28.90    2.70
  10  12  -2   24.50    3.10
   9 -12  -2   19.70    2.30
  -9  12   2   20.00    2.10
   9  12  -2   19.10    3.80
   8 -12  -2    3.10    1.20
   8  12  -2    4.10    1.40
  -8  12   2    3.00    1.10
   7 -12  -2   12.20    1.70
   7  12  -2   11.60    2.20
  -7  12   2   17.30    1.80
   6 -12  -2    2.90    0.90
   6 -12  -2    1.30    0.80
  -6  12   2    1.20    0.70
   6  12  -2    0.80    0.70
   5 -12  -2    1.00    0.80
   5 -12  -2    0.40    0.60
  -5  12   2    1.60    0.70
   5  12  -2    0.30    0.70
   4 -12  -2   34.40    2.50
   4 -12  -2   25.90    2.30
  -4 -12   2   30.20    2.30
   4  12  -2   35.20    1.40
  -4  12   2   34.90    2.60
  -4  12   2   33.70    2.40
   4  12  -2   35.30    2.70
   4  12  -2   36.80    1.40
   3 -12  -2   14.70    1.50
  -3 -12   2   16.90    1.50
   3 -12  -2   15.10    1.60
   3  12  -2   17.50    1.00
   3  12  -2   14.70    1.00
  -3  12   2   17.10    1.50
  -3  12   2   17.50    1.70
   2 -12  -2  275.47   11.20
   2 -12  -2  272.37   11.40
  -2 -12   2  268.07   11.10
   2  12  -2  271.27   11.30
   2  12  -2  266.87   10.50
   2  12  -2  265.67   10.50
  -2  12   2  277.37   11.20
  -2  12   2  272.97   11.20
   1 -12  -2   21.70    2.00
   1 -12  -2   24.50    1.80
  -1 -12   2   26.20    1.90
   1  12  -2   24.50    1.90
   1  12  -2   23.60    1.60
   1  12  -2   27.30    1.60
  -1  12   2   23.10    1.80
  -1  12   2   23.30    1.70
   0 -12   2   11.50    1.10
   0 -12  -2    7.30    1.00
   0  12  -2   10.70    1.20
   0  12   2   10.60    1.20
   0  12  -2    9.80    1.10
   0  12  -2    9.30    1.00
   0  12   2   11.00    1.10
  -1 -12  -2  135.09    6.30
   1 -12   2  140.39    6.30
  -1 -12  -2  143.49    6.00
  -1  12  -2  144.49    6.50
  -1  12  -2  147.99    6.40
  -1  12  -2  147.69    6.30
   1  12   2  135.99    5.90
   1  12   2  146.79    6.50
   2 -12   2   -0.10    0.30
  -2 -12  -2   -0.20    0.20
  -2 -12  -2    0.50    0.30
   2  12   2    0.40    0.30
   2  12   2   -0.30    0.40
  -2  12  -2   -0.50    0.40
  -2  12  -2    0.00    0.30
  -3 -12  -2    1.20    0.60
   3 -12   2    1.20    0.50
  -3 -12  -2    1.40    0.30
  -3  12  -2    1.10    0.70
   3  12   2    0.90    0.70
  -3  12  -2    0.70    0.60
  -3  12  -2    0.40    0.40
  -4 -12  -2  197.88    9.60
   4 -12   2  209.78    9.00
   4  12   2  207.78    9.40
  -4  12  -2  209.48   10.00
  -4  12  -2  216.38    9.70
  -4  12  -2  224.08    8.90
   5 -12   2   13.10    1.40
   5  12   2   14.10    1.80
  -5  12  -2   13.50    1.90
  -5  12  -2   14.60    1.40
   6 -12   2    8.20    1.70
   6  12   2   10.00    1.90
  -6  12  -2    6.60    1.60
  -6  12  -2    6.60    1.10
  -7  12  -2   -0.10    0.50
  -7  12  -2    0.90    0.70
   7  12   2   -0.20    0.70
  -7  12  -2    1.20    0.90
  -8  12  -2    3.90    1.00
  -8  12  -2    1.50    0.80
   8  12   2    4.60    1.50
  -8  12  -2    3.40    2.50
  -9  12  -2    5.90    1.20
  -9  12  -2    7.50    2.00
 -10  12  -2    6.40    1.40
  10  12   2    5.00    1.70
 -10  12  -2    3.80    1.80
  11  12   2   19.00    3.00
 -11  12  -2   24.50    3.30
 -11  12  -2   21.40    2.20
 -12 -12  -2    5.50    0.40
 -12  12  -2    4.60    1.30
  12  12   2    3.00    1.60
 -12  12  -2    6.50    2.20
 -13 -12  -2   65.79    2.60
  13  12   2   63.69    5.60
 -13  12  -2   68.59    5.50
 -13  12  -2   65.19    5.00
 -14  12  -2    2.00    1.10
  14  12   2    5.00    2.00
 -14  12  -2    4.60    2.10
  15  12   2    7.90    2.70
 -15  12  -2    6.30    2.40
 -15  12  -2    9.10    1.90
 -16  12  -2    1.30    1.10
  16  12   2    1.70    1.80
 -16  12  -2    2.90    2.00
 -17  12  -2    2.50    2.00
  17  12   2    1.60    1.70
 -17  12  -2    0.10    1.00
  17  13  -2   15.20    3.80
 -17  13   2   17.20    3.70
 -17  13   2   12.70    2.60
 -16  13   2    0.20    1.40
  16  13  -2   -0.40    1.40
 -16  13   2    2.00    1.30
 -15  13   2    2.00    2.30
 -15  13   2    4.10    1.60
  15  13  -2    6.80    2.50
  14  13  -2    8.40    2.50
 -14  13   2    7.80    1.90
 -14  13   2    7.90    2.40
 -13  13   2    6.80    2.20
 -13  13   2    2.70    1.30
  13  13  -2    7.60    2.50
 -12  13   2   35.70    3.90
 -12  13   2   23.90    2.70
  12  13  -2   25.00    3.60
  11 -13  -2   41.00    3.60
 -11  13   2   36.80    3.20
 -11  13   2   36.60    3.90
  11  13  -2   33.60    3.90
  10 -13  -2  108.69    6.50
  10  13  -2  124.59    7.40
 -10  13   2  107.29    6.10
   9 -13  -2    0.40    0.90
   9  13  -2    1.10    1.10
  -9  13   2   -0.20    0.60
   8 -13  -2  143.49    8.10
   8  13  -2  147.79    8.10
  -8  13   2  153.48    7.30
   7 -13  -2    4.60    1.30
   7  13  -2    5.70    1.60
  -7  13   2    3.20    1.00
   6 -13  -2   23.20    2.30
  -6  13   2   22.30    2.00
   6  13  -2   21.70    2.40
   5 -13  -2    4.40    1.20
   5 -13  -2    2.60    0.90
  -5  13   2    3.60    1.00
   5  13  -2    2.60    1.00
   4 -13  -2    2.70    0.80
   4 -13  -2    1.70    0.90
   4  13  -2    2.50    0.90
  -4  13   2    2.70    0.90
   4  13  -2    2.40    0.30
  -4  13   2    3.60    1.10
   4  13  -2    2.30    0.30
   3 -13  -2   30.30    2.30
   3 -13  -2   34.10    2.40
  -3 -13   2   31.60    2.20
  -3  13   2   32.90    2.30
   3  13  -2   28.90    1.60
   3  13  -2   30.90    2.40
   3  13  -2   30.50    1.60
  -3  13   2   25.50    2.20
   2 -13  -2    6.50    1.00
  -2 -13   2    7.10    1.00
   2 -13  -2    6.30    1.20
  -2  13   2    5.50    1.10
   2  13  -2    5.80    0.70
   2  13  -2    6.30    1.20
  -2  13   2    5.70    1.20
   2  13  -2    6.70    0.80
  -1 -13   2    1.60    0.60
   1 -13  -2    2.90    0.80
   1 -13  -2    1.90    0.70
  -1  13   2    1.90    0.60
   1  13  -2    1.60    0.60
   1  13  -2    2.50    0.80
   1  13  -2    2.30    0.60
  -1  13   2    2.00    0.70
   0 -13  -2   11.80    1.30
   0 -13  -2   15.30    1.30
   0 -13   2   12.90    1.30
   0  13  -2   13.80    1.40
   0  13  -2   13.60    1.40
   0  13   2   11.20    1.30
   0  13   2   15.60    1.30
   0  13  -2   14.70    1.30
   1 -13   2   28.30    2.10
  -1 -13  -2   32.00    1.90
  -1 -13  -2   30.80    2.20
   1  13   2   30.30    1.80
  -1  13  -2   31.40    2.10
   1  13   2   28.80    2.20
  -1  13  -2   28.30    2.00
  -1  13  -2   30.40    2.20
  -2 -13  -2    5.60    0.70
  -2 -13  -2    7.10    1.00
   2 -13   2    6.40    1.00
   2  13   2    7.60    1.20
  -2  13  -2    5.90    1.20
  -2  13  -2    7.30    1.10
   2  13   2    6.10    0.70
  -2  13  -2    6.70    1.00
  -3 -13  -2    2.70    0.50
   3 -13   2    2.50    0.70
  -3  13  -2    1.00    0.60
  -3  13  -2    3.30    1.10
  -3  13  -2    1.60    0.60
   3  13   2    0.30    0.70
   3  13   2    2.30    0.40
   4 -13   2  432.96   17.60
  -4  13  -2  445.06   17.20
  -4  13  -2  434.26   18.10
   4  13   2  441.56   17.90
   5 -13   2   14.00    1.60
  -5  13  -2   16.40    1.50
  -5  13  -2   14.80    1.90
   5  13   2   16.90    2.00
   6 -13   2    7.70    1.20
  -6  13  -2    4.20    1.50
   6  13   2    4.90    1.40
  -6  13  -2    7.50    1.10
   7 -13   2   87.69    4.90
   7  13   2   84.49    5.30
  -7  13  -2   94.49    5.60
  -7  13  -2   83.29    4.50
  -8  13  -2    0.30    0.80
  -8  13  -2    0.00    0.50
  -8  13  -2   -0.50    0.40
   8  13   2   -0.10    0.80
  -9  13  -2    8.90    1.50
  -9  13  -2    7.60    2.00
   9  13   2    7.80    2.10
 -10  13  -2   83.79    5.90
 -10  13  -2   83.19    4.80
  10  13   2   94.09    6.20
 -11  13  -2    2.00    1.50
 -11  13  -2    0.60    0.80
  11  13   2    1.40    1.30
 -12  13  -2   -1.10    0.90
 -12  13  -2    0.30    0.70
  12  13   2   -1.20    1.10
 -13  13  -2   -0.70    1.20
 -13  13  -2    1.90    1.10
  13  13   2    1.00    1.40
  14  13   2    0.50    1.40
 -14  13  -2    1.00    0.80
 -14  13  -2    3.00    1.80
 -15  13  -2   -0.10    1.20
 -15  13  -2   -0.80    0.60
  15  13   2    0.70    1.40
  16  13   2   29.80    4.30
 -16  13  -2   14.80    2.40
 -16  13  -2   25.00    3.70
 -17  14   2    2.20    1.40
 -17  14   2    4.40    2.30
  17  14  -2    4.10    2.40
 -16  14   2    8.10    2.60
 -16  14   2    2.60    1.40
  16  14  -2    3.40    2.20
 -15  14   2    2.50    1.20
 -15  14   2    0.00    1.40
 -14  14   2    1.00    1.50
 -14  14   2   -1.30    0.70
  14  14  -2   -0.50    1.30
  13  14  -2   -0.40    1.00
 -13  14   2    3.00    1.70
 -13  14   2    1.50    1.10
 -12  14   2    9.60    2.00
  12  14  -2   10.80    2.90
 -12  14   2    8.70    2.60
  11 -14  -2    8.00    2.00
  11  14  -2   10.80    2.70
 -11  14   2    9.50    2.50
 -11  14   2   14.50    2.10
  10 -14  -2    3.90    1.50
  10  14  -2    2.50    1.50
 -10  14   2    1.90    1.00
   9 -14  -2    0.40    1.20
   9  14  -2   -0.40    0.90
  -9  14   2   -1.10    0.50
   8 -14  -2   21.80    2.40
   8  14  -2   19.00    2.70
  -8  14   2   17.80    2.00
   7 -14  -2    2.00    1.00
  -7  14   2    3.90    1.10
   7  14  -2    5.70    1.60
   6 -14  -2   10.40    1.90
  -6  14   2    5.10    1.20
   6  14  -2    8.20    1.70
   5 -14  -2    1.30    0.90
  -5  14   2    1.00    0.60
   5  14  -2   -0.50    0.60
   4 -14  -2   20.30    2.00
   4 -14  -2   20.70    2.00
   4  14  -2   19.60    2.10
   4  14  -2   21.40    1.00
  -4  14   2   19.50    1.80
   4  14  -2   18.50    1.00
   3 -14  -2    6.00    1.20
   3 -14  -2    4.70    1.10
  -3  14   2    4.40    1.10
   3  14  -2    4.40    0.60
   3  14  -2    6.10    1.30
   3  14  -2    5.50    0.60
  -3  14   2    5.30    1.10
  -2 -14   2   47.20    2.90
   2 -14  -2   44.70    2.90
   2 -14  -2   47.30    3.00
   2  14  -2   43.30    2.40
  -2  14   2   44.00    2.90
  -2  14   2   48.70    2.90
   2  14  -2   48.00    2.50
   2  14  -2   46.20    3.00
   1 -14  -2    9.90    1.30
   1 -14  -2   11.00    1.30
  -1 -14   2   10.50    1.20
  -1  14   2    8.80    1.10
   1  14  -2   11.70    1.10
  -1  14   2   11.40    1.40
   1  14  -2   10.90    1.10
   1  14  -2   12.50    1.40
   0 -14  -2   15.30    1.40
   0 -14   2   15.80    1.50
   0 -14  -2   15.70    1.50
   0  14  -2   12.70    1.40
   0  14  -2   15.40    1.40
   0  14   2   15.90    1.40
   0  14  -2   13.80    1.50
   0  14   2   15.50    1.60
  -1 -14  -2   10.30    1.30
  -1 -14  -2   14.20    1.70
   1 -14   2   15.30    1.50
  -1  14  -2   13.20    1.50
   1  14   2   13.80    1.50
  -1  14  -2   16.40    1.50
  -1  14  -2   13.90    1.60
   1  14   2   15.30    1.20
  -2 -14  -2    4.50    0.70
   2 -14   2    4.90    1.00
  -2  14  -2    4.10    1.00
  -2  14  -2    4.10    1.10
   2  14   2    4.80    1.10
  -2  14  -2    3.20    0.80
   2  14   2    3.80    0.60
   3 -14   2   82.69    4.30
  -3 -14  -2   80.79    3.50
   3  14   2   81.89    3.50
  -3  14  -2   84.39    4.20
  -3  14  -2   85.09    4.60
   3  14   2   80.39    4.60
  -3  14  -2   80.79    4.70
   4 -14   2   16.90    1.70
  -4  14  -2   17.90    2.10
   4  14   2   15.10    1.90
  -4  14  -2   18.10    1.60
   4  14   2   16.20    0.80
   5 -14   2    5.50    1.20
  -5  14  -2    4.40    1.40
  -5  14  -2    4.90    1.00
   5  14   2    7.00    1.50
   6 -14   2    0.00    0.50
   6  14   2    1.40    1.00
  -6  14  -2    1.10    0.70
  -6  14  -2    0.50    0.90
   7 -14   2    8.00    1.50
  -7  14  -2    7.50    1.90
   7  14   2    8.90    2.00
  -7  14  -2    7.30    1.30
  -8  14  -2    3.30    1.60
   8  14   2    1.40    1.20
  -8  14  -2    2.80    1.00
  -9  14  -2    2.50    1.60
   9  14   2    0.30    0.90
  -9  14  -2    2.80    1.00
 -10  14  -2  132.39    8.00
 -10  14  -2  135.49    6.70
  10  14   2  135.59    8.10
 -11  14  -2    5.30    2.00
  11  14   2    3.30    1.80
 -11  14  -2    2.70    1.00
  12  14   2    0.50    1.30
 -12  14  -2    1.20    1.00
 -12  14  -2   -0.50    1.00
  13  14   2    5.80    2.20
 -13  14  -2   11.50    1.80
 -13  14  -2   11.40    2.70
 -14  14  -2   -1.00    0.60
  14  14   2    0.80    1.40
 -15  14  -2    8.60    1.90
  15  14   2   11.90    4.70
 -15  14  -2   11.80    3.00
 -16  14  -2    6.20    2.30
 -16  14  -2    5.10    1.60
  16  14   2    1.20    1.80
 -16  15   2    0.70    1.50
 -16  15   2   -0.70    0.70
  16  15  -2    3.30    2.20
  15  15  -2    1.70    1.70
 -15  15   2    1.20    1.20
 -15  15   2    2.10    1.80
  14  15  -2    3.10    1.90
 -14  15   2    2.20    1.20
 -14  15   2    2.40    2.20
  13  15  -2    4.30    2.20
 -13  15   2    6.00    1.70
 -13  15   2    3.10    1.80
  12  15  -2    2.40    1.80
 -12  15   2    1.50    1.00
 -12  15   2    0.30    1.30
  11 -15  -2    6.80    1.90
 -11  15   2    7.00    2.30
 -11  15   2   10.70    2.00
  11  15  -2    7.70    2.30
  10 -15  -2    4.40    1.70
 -10  15   2    5.60    1.90
 -10  15   2    7.20    1.70
  10  15  -2    8.10    2.20
   9 -15  -2    0.30    0.90
   9  15  -2   -1.00    0.80
  -9  15   2    0.10    0.70
   8 -15  -2    2.40    1.20
   8  15  -2    3.90    1.50
  -8  15   2    4.20    1.10
   7 -15  -2    2.60    1.20
  -7  15   2    2.40    0.90
   7  15  -2    2.50    1.30
   6 -15  -2    2.70    1.10
   6  15  -2    2.60    1.20
  -6  15   2    1.60    0.80
   5 -15  -2   10.40    1.60
   5  15  -2   12.20    2.10
  -5  15   2   10.50    1.40
   4 -15  -2    0.30    0.80
   4  15  -2    2.50    0.40
  -4  15   2    2.40    0.80
   4  15  -2    0.80    0.80
   3 -15  -2    0.40    0.70
   3  15  -2    1.00    0.80
  -3  15   2    1.20    0.70
   3  15  -2    0.50    0.40
   3  15  -2    0.90    0.40
  -3  15   2    0.50    0.60
   2 -15  -2   74.39    4.00
  -2  15   2   73.89    4.00
   2  15  -2   70.69    3.40
  -2  15   2   75.59    4.10
   2  15  -2   72.49    3.50
   2  15  -2   69.19    4.10
   1 -15  -2    4.10    1.00
  -1 -15   2    2.80    0.80
   1  15  -2    3.40    0.80
  -1  15   2    2.80    0.80
  -1  15   2    3.40    1.00
   1  15  -2    3.30    0.80
   1  15  -2    3.40    1.00
   0 -15  -2   45.40    2.60
   0 -15   2   42.60    2.70
   0  15  -2   42.80    2.80
   0  15  -2   40.20    2.50
   0  15  -2   45.50    2.80
   0  15   2   40.00    2.50
   0  15   2   36.00    2.70
  -1 -15  -2    0.40    0.40
   1 -15   2    0.00    0.40
   1  15   2    0.30    0.40
  -1  15  -2   -0.90    0.40
  -1  15  -2    0.00    0.40
   1  15   2    0.30    0.60
  -1  15  -2   -0.30    0.40
  -2 -15  -2    9.40    0.90
   2 -15   2    6.90    1.10
   2  15   2    9.60    1.40
   2  15   2    9.30    0.90
  -2  15  -2    9.50    1.20
  -2  15  -2    9.10    1.20
  -2  15  -2   10.20    1.50
  -3 -15  -2    6.50    0.70
   3 -15   2    5.90    1.10
  -3  15  -2    7.20    1.50
  -3  15  -2    5.90    1.10
   3  15   2    6.00    0.70
   3  15   2    4.40    1.20
   4 -15   2  145.29    6.90
   4  15   2  147.89    5.50
   4  15   2  147.49    5.50
  -4  15  -2  146.59    7.40
   4  15   2  136.79    7.10
  -4  15  -2  143.99    6.60
   5 -15   2    9.80    1.40
   5  15   2    8.70    1.80
  -5  15  -2    7.80    1.80
  -5  15  -2    7.70    1.20
   6 -15   2    3.60    1.00
  -6  15  -2    1.30    1.10
  -6  15  -2    2.00    0.80
   6  15   2    1.90    1.00
   7  15   2   45.40    4.30
  -7  15  -2   46.60    3.80
  -7  15  -2   41.50    2.90
   8  15   2    0.50    1.00
  -8  15  -2    0.00    0.90
  -8  15  -2   -0.10    0.50
  -9  15  -2   -1.70    0.60
  -9  15  -2    0.40    0.70
   9  15   2    1.00    1.20
 -10  15  -2   23.10    3.20
  10  15   2   26.20    3.30
 -10  15  -2   22.40    2.30
 -11  15  -2    3.60    1.80
  11  15   2   -0.20    1.10
 -11  15  -2    2.30    1.00
 -12  15  -2    0.60    0.90
  12  15   2    0.10    1.20
 -12  15  -2   -1.50    1.00
 -13  15  -2    2.80    1.80
  13  15   2   -0.10    1.20
 -13  15  -2    1.80    1.00
 -14  15  -2    6.30    2.50
  14  15   2    1.90    1.70
 -14  15  -2    5.30    1.50
 -15  15  -2    2.80    1.20
 -15  15  -2    3.00    1.90
  15  15   2   -0.20    1.40
  16  15   2    0.00    1.60
 -16  15  -2    0.90    1.10
 -16  15  -2    0.30    1.40
  16  16  -2   29.20    4.50
 -16  16   2   26.40    4.20
 -16  16   2   29.10    3.20
  15  16  -2    1.40    2.00
 -15  16   2    2.50    1.40
 -15  16   2    4.10    2.30
 -14  16   2   31.70    4.30
 -14  16   2   32.90    3.30
  14  16  -2   36.60    4.60
 -13  16   2   -1.30    1.30
  13  16  -2    0.70    1.50
 -13  16   2    0.60    0.90
  12  16  -2    0.70    1.40
 -12  16   2    1.70    1.00
 -12  16   2   -0.40    1.40
 -11  16   2  182.78    9.00
  11  16  -2  166.58   10.20
 -11  16   2  196.58   10.50
  10 -16  -2   17.40    2.50
 -10  16   2   10.40    2.40
 -10  16   2   18.40    2.70
  10  16  -2   19.70    3.00
   9 -16  -2    0.10    1.00
   9  16  -2    0.60    1.10
  -9  16   2   -0.20    0.70
   8 -16  -2   18.00    2.40
  -8  16   2   22.90    2.30
   8  16  -2   15.80    2.50
   7 -16  -2   23.40    2.50
  -7  16   2   25.30    2.30
   7  16  -2   24.70    2.90
   6 -16  -2   11.30    1.80
  -6  16   2   14.70    1.70
   6  16  -2   14.40    2.60
   5 -16  -2    0.90    0.90
  -5  16   2    1.30    0.80
   5  16  -2    0.20    0.80
   4 -16  -2   48.50    3.40
   4  16  -2   51.69    3.70
   4  16  -2   53.79    2.30
   4  16  -2   49.10    2.20
  -4  16   2   51.99    3.30
   3 -16  -2    1.10    0.90
   3  16  -2    1.40    0.80
   3  16  -2    2.30    0.50
   3  16  -2    2.10    0.50
  -3  16   2    1.00    0.60
   2 -16  -2  367.76   14.70
   2  16  -2  364.96   15.00
   2  16  -2  357.86   14.10
  -2  16   2  343.17   14.70
  -2  16   2  364.56   14.80
   1 -16  -2    4.80    1.10
   1  16  -2    4.30    1.10
   1  16  -2    3.60    0.80
  -1  16   2    2.30    0.80
   1  16  -2    4.10    0.90
  -1  16   2    2.90    0.90
   0 -16  -2    6.90    1.00
   0  16   2    5.80    1.30
   0  16   2    7.60    1.00
   0  16  -2    4.10    1.00
   0  16  -2    4.90    1.00
   0  16  -2    7.60    1.20
  -1 -16  -2  346.87   13.30
   1 -16   2  316.47   13.70
  -1  16  -2  345.17   13.80
   1  16   2  328.77   13.30
  -1  16  -2  329.67   13.90
  -1  16  -2  336.37   13.70
   1  16   2  342.67   14.00
   2 -16   2    2.10    0.80
  -2 -16  -2    1.50    0.50
  -2  16  -2    1.70    0.70
   2  16   2    1.90    0.60
  -2  16  -2    2.00    0.90
  -2  16  -2    2.30    0.80
   2  16   2    1.70    0.80
   3 -16   2   60.49    3.60
   3  16   2   55.29    2.70
  -3  16  -2   55.79    3.80
   3  16   2   59.49    3.90
   3  16   2   60.89    2.80
  -3  16  -2   54.39    3.30
   4 -16   2  149.79    7.20
   4  16   2  153.08    5.80
  -4  16  -2  155.58    7.80
  -4  16  -2  150.28    6.90
   4  16   2  150.88    5.80
   4  16   2  151.18    7.60
  -5  16  -2   13.30    1.50
  -5  16  -2   14.90    2.10
   5  16   2   15.40    2.10
   6  16   2    5.70    1.60
  -6  16  -2    6.80    1.80
  -6  16  -2    7.60    1.20
   7  16   2   13.30    2.20
  -7  16  -2   12.70    2.40
  -7  16  -2   11.90    1.50
  -8  16  -2   19.60    2.00
   8  16   2   16.00    2.50
  -8  16  -2   25.20    3.00
   9  16   2    1.10    1.20
  -9  16  -2   -0.20    1.10
  -9  16  -2   -0.60    0.50
 -10  16  -2  180.08    8.40
 -10  16  -2  187.38   10.10
  10  16   2  168.08    9.90
 -11  16  -2   20.70    2.30
 -11  16  -2   19.40    3.00
  11  16   2   26.50    3.50
 -12  16  -2    5.90    1.60
  12  16   2    4.80    2.00
 -12  16  -2    5.50    2.00
  13  16   2   75.99    6.50
 -13  16  -2   78.39    4.90
 -13  16  -2   79.09    6.60
 -14  16  -2    1.00    1.50
 -14  16  -2   -0.10    0.70
  14  16   2   -1.60    1.10
 -15  16  -2   11.50    3.20
 -15  16  -2    7.00    1.70
  15  16   2    4.20    2.20
  16  16   2   11.00    3.30
 -16  16  -2   15.90    3.60
 -16  16  -2   14.60    2.20
 -16  17   2   -1.60    1.50
 -16  17   2    5.30    1.70
  16  17  -2    2.00    2.00
 -15  17   2    5.60    2.40
 -15  17   2    1.70    1.00
  15  17  -2    0.70    1.30
 -14  17   2    5.70    2.40
 -14  17   2    1.60    1.20
  14  17  -2    0.90    1.80
 -13  17   2    1.70    1.70
 -13  17   2   -0.30    0.80
  13  17  -2    0.00    1.20
 -12  17   2    3.50    1.40
 -12  17   2    4.10    1.90
  12  17  -2    3.40    1.90
 -11  17   2    7.00    1.70
  11  17  -2    7.60    2.30
 -11  17   2    5.60    2.30
  10 -17  -2   10.60    2.30
 -10  17   2   13.00    1.90
 -10  17   2   12.00    2.70
  10  17  -2   11.30    2.70
   9 -17  -2    0.20    1.10
  -9  17   2    0.60    0.90
   9  17  -2    0.20    1.00
   8 -17  -2  215.68   10.50
   8  17  -2  203.48   10.90
  -8  17   2  226.18   10.10
   7 -17  -2    1.30    1.20
  -7  17   2    2.60    1.00
   7  17  -2    0.30    0.90
   6 -17  -2    8.00    1.70
  -6  17   2   10.40    1.60
   6  17  -2   11.90    2.30
   5 -17  -2   10.70    1.70
   5  17  -2    9.40    1.90
  -5  17   2   14.00    1.70
   4 -17  -2    2.20    1.00
  -4  17   2    1.60    0.80
   4  17  -2    1.60    0.40
   4  17  -2    1.40    0.40
   4  17  -2    0.00    0.80
   3 -17  -2    0.10    0.70
  -3  17   2    0.90    0.70
   3  17  -2    0.70    0.40
   3  17  -2    0.40    0.40
   3  17  -2    0.90    0.80
   2 -17  -2   54.39    3.40
  -2  17   2   52.69    3.40
   2  17  -2   54.39    3.60
   2  17  -2   56.19    3.00
  -2  17   2   52.59    3.40
   2  17  -2   53.09    2.90
   1 -17  -2    9.70    1.30
   1  17  -2    8.30    1.50
   1  17  -2   11.30    1.30
  -1  17   2   11.60    1.40
  -1  17   2    6.00    1.40
   1  17  -2    8.70    1.10
   0 -17  -2   -0.10    0.50
   0  17   2    0.40    0.50
   0  17   2   -0.30    0.50
   0  17  -2   -1.20    0.40
   0  17  -2   -0.20    0.50
   0  17  -2    0.40    0.50
  -1 -17  -2    9.70    1.10
   1  17   2    6.40    1.40
   1  17   2    9.30    1.10
  -1  17  -2    8.50    1.20
  -1  17  -2    9.70    1.40
  -1  17  -2   10.40    1.50
  -2 -17  -2    4.30    0.90
  -2  17  -2    3.60    1.10
   2  17   2    3.70    1.20
   2  17   2    4.40    0.80
  -2  17  -2    3.50    0.90
  -3  17  -2    1.60    0.70
   3  17   2    0.70    0.40
   3  17   2    1.70    0.60
  -3  17  -2    3.60    1.20
   3  17   2    1.30    1.00
  -4  17  -2  223.68    9.80
  -4  17  -2  237.38   10.80
   4  17   2  224.08    8.60
   4  17   2  227.68   10.60
  -5  17  -2    9.70    2.10
   5  17   2   12.50    2.00
  -5  17  -2    8.40    1.30
   6  17   2    0.40    0.90
  -6  17  -2    2.50    1.30
  -6  17  -2    2.00    0.80
   7  17   2   51.49    4.20
  -7  17  -2   44.60    4.00
  -7  17  -2   50.79    3.30
  -8  17  -2    0.50    1.20
   8  17   2    1.50    1.20
  -8  17  -2    0.00    0.60
  -9  17  -2   22.60    2.30
   9  17   2   25.70    3.30
  -9  17  -2   28.00    3.30
 -10  17  -2   27.30    2.50
 -10  17  -2   25.60    3.30
  10  17   2   23.80    3.30
 -11  17  -2    1.80    1.50
  11  17   2    2.70    1.70
 -11  17  -2    0.50    0.70
 -12  17  -2    7.10    1.60
  12  17   2    4.90    2.10
 -12  17  -2    5.30    2.20
 -13  17  -2    0.80    0.80
 -13  17  -2   -0.40    1.40
  13  17   2    3.40    1.90
  14  17   2    5.30    2.30
 -14  17  -2    0.40    1.60
 -14  17  -2    0.90    1.00
 -15  17  -2    0.30    1.70
 -15  17  -2    1.70    1.10
  15  17   2   -0.10    1.40
 -16  18   2    1.50    1.30
  16  18  -2    0.60    1.80
 -16  18   2    2.80    2.20
 -15  18   2    4.00    2.10
 -15  18   2   -0.20    0.80
  15  18  -2    0.90    1.80
  14  18  -2    0.80    1.70
 -14  18   2    1.80    1.10
 -14  18   2    4.40    2.10
 -13  18   2    1.10    1.00
  13  18  -2    2.40    1.80
 -13  18   2    5.00    3.70
 -12  18   2    7.60    1.90
 -12  18   2    9.50    2.60
  12  18  -2    7.00    2.40
 -11  18   2   32.90    3.10
 -11  18   2   37.40    4.20
  11  18  -2   36.80    4.20
  10 -18  -2   -0.70    1.00
 -10  18   2    3.30    1.80
 -10  18   2    1.10    1.00
  10  18  -2   -1.20    1.20
   9 -18  -2    0.00    0.90
  -9  18   2    0.80    1.40
  -9  18   2    0.90    1.00
   9  18  -2    1.10    1.40
   8 -18  -2    2.00    1.20
  -8  18   2    3.80    1.30
   8  18  -2    2.80    1.50
   7 -18  -2   40.50    3.50
   7  18  -2   34.40    3.50
  -7  18   2   40.60    3.10
   6 -18  -2    1.20    1.10
  -6  18   2    1.00    0.80
   6  18  -2    1.40    1.10
   5 -18  -2   14.50    2.00
  -5  18   2   18.20    1.90
   4 -18  -2    2.20    1.10
   4  18  -2    2.50    0.50
  -4  18   2    1.10    0.80
   4  18  -2    1.30    0.40
   4  18  -2    0.70    0.80
   3 -18  -2   15.20    1.90
   3  18  -2   16.30    2.00
   3  18  -2   16.40    1.30
   3  18  -2   16.50    1.30
  -3  18   2   17.30    1.90
   2 -18  -2   45.30    3.10
   2  18  -2   43.80    3.30
  -2  18   2   43.50    3.10
   2  18  -2   45.60    2.60
   2  18  -2   43.60    2.60
   1 -18  -2    0.00    0.50
   1  18  -2    0.40    0.70
   1  18  -2    0.40    0.50
  -1  18   2   -0.40    0.40
   1  18  -2   -0.50    0.40
  -1  18   2    0.90    0.80
   0 -18  -2    7.00    1.30
   0  18   2    7.40    1.50
   0  18  -2    7.80    1.40
   0  18  -2    8.10    1.40
   0  18  -2    7.30    1.40
   0  18   2    6.80    1.10
  -1 -18  -2   43.40    2.60
   1  18   2   45.80    3.20
  -1  18  -2   40.90    2.80
  -1  18  -2   43.70    3.10
  -1  18  -2   43.20    3.00
   1  18   2   39.10    2.50
  -2 -18  -2    0.80    0.50
  -2  18  -2    2.40    1.00
   2  18   2    1.60    0.60
   2  18   2    1.10    0.90
   2  18   2    2.00    0.70
  -2  18  -2    1.10    0.70
   3  18   2    2.90    1.10
   3  18   2    5.20    0.90
   3  18   2    3.30    0.60
  -3  18  -2    3.60    1.30
  -3  18  -2    3.90    1.00
  -4  18  -2   -0.10    0.50
  -4  18  -2    2.40    1.10
   4  18   2    2.70    1.20
  -5  18  -2   11.90    2.30
  -5  18  -2    9.10    1.40
   5  18   2   11.20    2.20
   6  18   2    7.10    1.90
  -6  18  -2    8.10    2.00
  -6  18  -2    7.90    1.50
   7  18   2    1.40    1.10
  -7  18  -2   -0.20    1.10
  -7  18  -2    2.40    0.90
  -8  18  -2   15.30    2.90
   8  18   2   18.40    2.80
  -8  18  -2   16.30    1.90
  -9  18  -2    4.90    1.90
   9  18   2    4.50    2.00
  -9  18  -2    4.80    1.20
  10  18   2    2.10    1.50
 -10  18  -2    2.20    1.50
 -10  18  -2    0.40    0.70
 -11  18  -2    0.40    0.70
  11  18   2   -1.20    1.00
 -11  18  -2    2.00    1.50
 -12  18  -2    1.40    0.90
  12  18   2    1.00    1.50
 -12  18  -2    2.40    1.70
 -13  18  -2    4.10    1.30
 -13  18  -2    5.80    2.20
  13  18   2    5.90    2.40
 -14  18  -2    3.30    2.00
 -14  18  -2    5.00    1.50
  14  18   2    6.10    2.50
  15  18   2    1.20    1.70
 -15  18  -2    2.90    1.30
 -15  18  -2    6.80    2.60
 -15  19   2    4.20    1.60
  15  19  -2    1.30    2.00
 -15  19   2    1.40    1.90
  14  19  -2   -0.30    1.40
 -14  19   2    0.40    1.60
 -14  19   2    1.30    1.10
  13  19  -2   35.50    8.00
 -13  19   2   32.40    3.30
 -13  19   2   42.30    4.80
 -12  19   2    3.20    2.00
  12  19  -2    2.40    2.00
 -12  19   2    1.10    1.00
 -11  19   2   11.00    2.10
 -11  19   2   10.90    2.90
  11  19  -2   13.60    3.00
 -10  19   2    0.20    1.20
  10  19  -2   -1.00    1.10
 -10  19   2    1.20    1.00
   9 -19  -2    2.10    1.40
  -9  19   2    2.30    1.00
   9  19  -2    0.70    1.40
  -9  19   2    3.10    1.60
   8 -19  -2   16.10    2.50
   8  19  -2   18.00    2.80
  -8  19   2   24.20    2.40
   7 -19  -2    6.90    1.80
   7  19  -2    6.90    2.00
  -7  19   2    7.20    1.60
   6 -19  -2    0.40    0.90
  -6  19   2    0.60    0.90
   6  19  -2    1.60    1.30
   5 -19  -2   35.40    3.10
   5  19  -2   27.40    3.00
  -5  19   2   31.20    2.70
   4 -19  -2    0.40    0.70
   4  19  -2    0.40    0.40
  -4  19   2   -0.30    0.60
   4  19  -2    1.00    0.40
   3 -19  -2   10.10    1.80
   3  19  -2   10.30    2.10
   3  19  -2   12.30    1.10
  -3  19   2   10.30    1.60
   2 -19  -2    5.30    1.30
  -2  19   2    5.70    1.40
   2  19  -2    4.30    0.90
   2  19  -2    1.60    0.90
   2  19  -2    3.30    0.90
   1 -19  -2    3.80    1.10
   1  19  -2    4.90    1.10
   1  19  -2    3.80    1.00
  -1  19   2    1.60    0.80
  -1  19   2    4.40    1.20
   1  19  -2    3.90    1.30
   0 -19  -2   23.50    2.00
   0  19  -2   27.70    2.30
   0  19  -2   23.30    2.00
   0  19  -2   27.60    2.40
   0  19   2   24.10    2.00
   0  19   2   26.00    2.40
  -1 -19  -2   13.90    1.40
  -1  19  -2   14.00    1.80
   1  19   2   11.10    2.00
  -1  19  -2   11.70    1.60
   1  19   2   10.40    1.30
  -2  19  -2   24.40    2.20
   2  19   2   22.70    1.70
   2  19   2   20.20    2.30
  -2  19  -2   23.50    2.40
   2  19   2   21.60    1.70
  -3  19  -2    0.00    0.60
   3  19   2    1.80    1.10
  -3  19  -2    2.20    1.10
   3  19   2    2.40    0.60
   3  19   2    2.30    0.70
   4  19   2   36.50    1.70
   4  19   2   32.50    3.10
  -4  19  -2   31.10    2.60
  -4  19  -2   34.90    3.20
   4  19   2   33.10    1.60
  -5  19  -2   -0.30    0.90
   5  19   2    0.90    1.00
  -5  19  -2    1.10    0.70
  -6  19  -2   -0.30    0.50
   6  19   2   -0.40    0.90
  -6  19  -2   -0.10    1.20
  -7  19  -2  335.37   15.80
   7  19   2  334.47   15.70
  -7  19  -2  351.46   14.40
  -8  19  -2    0.60    0.70
   8  19   2   -0.20    1.30
  -8  19  -2   -1.30    0.90
  -9  19  -2   -1.20    1.20
  -9  19  -2    1.20    0.90
   9  19   2    1.60    1.50
 -10  19  -2   -0.50    1.30
  10  19   2   -0.20    1.00
  11  19   2    3.10    1.80
 -11  19  -2    4.40    1.30
 -11  19  -2    2.00    1.50
  12  19   2    8.50    2.70
 -12  19  -2   10.30    1.90
  13  19   2   21.80    4.20
 -13  19  -2   19.80    3.80
 -13  19  -2   20.20    2.40
 -14  19  -2    6.60    2.60
  14  19   2    7.30    2.80
 -14  19  -2    4.20    1.30
 -15  19  -2    3.10    1.30
 -15  19  -2   -0.60    1.70
  15  19   2    0.30    1.70
  15  20  -2    0.30    1.50
 -15  20   2    7.20    2.70
 -15  20   2    4.50    1.80
  14  20  -2   33.60    4.70
 -14  20   2   23.60    3.00
 -14  20   2   28.70    4.10
 -13  20   2   -0.50    1.60
 -13  20   2   -0.30    0.90
  13  20  -2    3.20    1.80
  12  20  -2    1.80    1.90
 -12  20   2    0.40    2.60
 -12  20   2   -0.40    0.70
  11  20  -2   26.70    3.80
 -11  20   2   28.10    2.90
 -11  20   2   24.10    3.60
 -10  20   2   11.10    2.80
 -10  20   2   12.70    2.30
  10  20  -2   16.20    3.20
   9 -20  -2   13.50    2.60
  -9  20   2   16.60    2.10
   9  20  -2   20.40    3.20
  -9  20   2   17.00    3.40
   8 -20  -2    9.80    2.20
   8  20  -2    8.00    2.30
  -8  20   2   13.00    2.70
  -8  20   2    8.10    1.80
   7 -20  -2   56.99    4.40
  -7  20   2   65.79    4.30
   7  20  -2   63.89    5.00
   6 -20  -2   19.40    2.40
  -6  20   2   21.90    4.10
   6  20  -2   21.70    2.80
   5 -20  -2    0.60    0.90
   5  20  -2    1.00    1.10
  -5  20   2    0.20    0.70
   4 -20  -2    7.70    1.70
   4  20  -2    3.90    0.60
  -4  20   2    5.00    1.30
   4  20  -2    4.90    0.70
   4  20  -2    3.90    1.50
   3 -20  -2    2.30    1.00
   3  20  -2    2.20    0.70
   3  20  -2    2.40    0.70
  -3  20   2    1.80    1.00
   3  20  -2    0.70    1.30
   2 -20  -2   37.80    2.90
   2  20  -2   46.00    3.40
   2  20  -2   39.30    2.50
   2  20  -2   38.90    2.50
  -2  20   2   38.40    3.00
   1 -20  -2    6.10    1.40
   1  20  -2    5.60    1.20
   1  20  -2    7.80    1.20
   1  20  -2    8.70    1.80
  -1  20   2    5.50    1.40
   0 -20  -2    2.00    0.90
   0  20   2    3.70    1.00
   0  20   2    3.90    1.20
   0  20  -2    3.20    1.00
   0  20  -2    3.60    1.20
   0  20  -2    3.10    1.00
  -1 -20  -2  487.95   19.10
   1  20   2  488.25   19.40
   1  20   2  482.65   20.10
  -1  20  -2  487.65   19.80
   1  20   2  504.45   19.80
  -1  20  -2  471.65   19.70
   2  20   2    0.20    0.50
   2  20   2    0.30    0.50
  -2  20  -2    0.70    0.80
  -2  20  -2    0.10    0.60
   2  20   2    0.70    1.10
  -3  20  -2    4.60    1.20
   3  20   2    3.70    0.80
  -3  20  -2    3.00    1.20
   3  20   2    5.20    0.80
   3  20   2    3.80    1.40
  -4  20  -2    5.30    1.50
  -4  20  -2    3.50    1.10
   4  20   2    2.80    1.30
   4  20   2    4.20    0.60
   4  20   2    4.00    0.50
   5  20   2   15.00    2.60
  -5  20  -2   16.00    2.50
  -5  20  -2   14.30    1.80
   6  20   2    5.00    1.70
  -6  20  -2    8.70    2.20
  -6  20  -2    5.20    1.30
  -7  20  -2   12.00    1.70
   7  20   2   16.20    2.90
  -7  20  -2   13.40    2.80
  -8  20  -2   24.40    2.30
   8  20   2   21.00    3.10
  -8  20  -2   23.60    3.10
  -9  20  -2    4.00    1.90
   9  20   2    5.00    2.00
 -10  20  -2   10.00    2.70
 -10  20  -2   11.70    1.80
  10  20   2    8.10    2.50
 -11  20  -2   -0.40    1.00
 -11  20  -2    2.10    1.00
  11  20   2   -0.70    1.10
 -12  20  -2    1.90    1.00
 -12  20  -2    4.20    2.00
  12  20   2    1.20    1.80
 -13  20  -2   13.90    2.10
 -13  20  -2   13.60    3.20
  13  20   2   14.10    3.50
 -14  20  -2   -0.70    1.20
 -14  20  -2    0.70    0.90
  14  20   2    0.00    1.70
  15  20   2    5.40    2.80
 -15  20  -2    5.30    1.60
 -15  20  -2    0.90    1.80
 -15  21   2    2.00    1.30
  15  21  -2    2.40    2.30
 -15  21   2    5.40    2.70
  14  21  -2    0.40    1.70
 -14  21   2    1.60    1.10
 -14  21   2    0.80    1.50
 -13  21   2    1.10    1.10
  13  21  -2    0.30    1.40
 -13  21   2    0.60    1.70
  12  21  -2    1.90    2.30
 -12  21   2   -0.30    1.40
 -12  21   2    0.80    1.00
 -11  21   2    5.50    2.30
 -11  21   2    4.20    1.40
  11  21  -2    8.10    2.70
 -10  21   2    0.70    1.50
  10  21  -2    1.60    1.50
 -10  21   2    1.40    1.10
  -9  21   2    2.00    1.10
   9  21  -2    0.50    1.40
  -9  21   2    0.90    1.30
   8 -21  -2    3.50    1.50
  -8  21   2    7.90    2.40
   8  21  -2    1.60    1.30
  -8  21   2    3.00    1.20
   7 -21  -2   11.70    2.30
   7  21  -2   11.30    2.70
  -7  21   2    9.40    2.60
  -7  21   2   12.50    2.00
   6 -21  -2    1.80    1.10
  -6  21   2    1.60    1.00
   6  21  -2    1.10    1.20
   5 -21  -2   17.00    2.30
   5  21  -2   16.70    2.50
  -5  21   2   16.90    2.10
   4 -21  -2   11.10    2.30
   4  21  -2   14.80    1.10
   4  21  -2   14.20    1.10
   4  21  -2   16.80    2.80
  -4  21   2   10.00    2.10
   3 -21  -2   -0.20    0.80
   3  21  -2    1.40    0.60
   3  21  -2    1.00    1.00
   3  21  -2    1.40    0.60
   2 -21  -2    0.70    0.90
   2  21  -2    0.00    0.80
   2  21  -2    0.20    0.50
   2  21  -2    1.50    0.70
   1 -21  -2    1.20    0.90
   1  21  -2    2.00    1.10
   1  21  -2    1.20    0.70
   1  21  -2    0.80    0.60
  -1  21   2    1.30    1.50
   0 -21  -2   22.80    2.10
   0  21   2   24.50    2.10
   0  21  -2   27.90    2.60
   0  21   2   24.00    2.50
   0  21   2   24.70    2.30
   0  21  -2   23.00    2.20
   1  21   2   10.30    1.40
  -1  21  -2   11.60    1.80
   1  21   2   10.30    2.00
   1  21   2   13.00    1.60
  -1  21  -2   12.60    1.80
   2  21   2    3.10    0.80
  -2  21  -2    3.00    1.20
   2  21   2    4.10    1.00
   2  21   2    2.40    1.20
  -2  21  -2    3.80    1.20
  -3  21  -2    0.40    1.00
  -3  21  -2    1.00    0.80
   3  21   2    1.20    1.10
   3  21   2    1.40    0.60
   4  21   2    2.30    0.50
  -4  21  -2    5.40    1.40
  -4  21  -2    4.00    1.50
   4  21   2    3.60    1.40
   4  21   2    3.40    0.50
  -5  21  -2    0.30    0.70
  -5  21  -2    1.60    1.20
   5  21   2    1.40    1.10
  -6  21  -2    3.40    1.70
  -6  21  -2    2.90    1.20
   6  21   2    4.70    1.70
  -7  21  -2   19.80    2.20
  -7  21  -2   23.00    3.10
   7  21   2   18.20    2.80
  -8  21  -2    1.10    0.90
  -8  21  -2    1.40    1.40
   8  21   2    0.40    1.20
   9  21   2    1.80    1.60
  -9  21  -2    0.80    0.80
  -9  21  -2    2.00    1.70
 -10  21  -2    4.50    1.90
  10  21   2    1.00    1.40
 -10  21  -2    2.30    1.10
 -11  21  -2    5.10    3.50
 -11  21  -2    1.50    1.00
  11  21   2    1.20    1.60
  12  21   2    4.90    2.30
 -12  21  -2    0.40    0.80
 -12  21  -2    0.90    1.70
 -13  21  -2    0.80    1.60
  13  21   2   -0.40    1.50
 -13  21  -2    0.10    0.80
  14  21   2    2.40    2.10
 -14  21  -2    1.50    1.10
 -14  21  -2    0.00    1.60
 -14  22   2   26.50    4.20
 -14  22   2   30.70    3.30
  14  22  -2   34.40    5.00
 -13  22   2    2.90    1.30
  13  22  -2    0.60    1.50
 -13  22   2    4.80    2.20
 -12  22   2    3.70    1.60
  12  22  -2    1.20    1.50
 -12  22   2   -0.70    1.40
 -11  22   2   42.00    5.40
  11  22  -2   18.50    4.00
 -11  22   2   41.70    3.50
 -10  22   2   -0.30    0.80
 -10  22   2    1.20    1.50
  10  22  -2    1.30    1.50
  -9  22   2    0.30    1.60
  -9  22   2    2.80    1.20
   9  22  -2    3.40    1.90
  -8  22   2   13.50    2.10
  -8  22   2   11.10    2.90
   8  22  -2   14.50    3.00
   7 -22  -2    2.10    1.30
  -7  22   2    2.90    1.20
   7  22  -2    3.60    1.70
  -7  22   2   -0.60    1.30
   6 -22  -2    0.40    1.10
   6  22  -2   -0.10    1.10
  -6  22   2   -1.90    0.70
  -6  22   2    0.90    0.90
   5 -22  -2   27.40    2.80
  -5  22   2   26.50    3.00
   5  22  -2   23.50    3.00
  -5  22   2   29.60    2.80
   4 -22  -2    3.50    1.40
   4  22  -2    5.40    0.70
   4  22  -2    4.40    0.70
  -4  22   2    4.30    1.40
   4  22  -2    4.30    1.70
   3 -22  -2    2.20    1.20
   3  22  -2    4.90    0.90
   3  22  -2    2.50    0.70
  -3  22   2    3.50    1.20
   3  22  -2    2.40    1.30
   2 -22  -2   91.09    5.00
   2  22  -2   79.79    5.30
  -2  22   2   85.09    5.30
   2  22  -2   83.69    4.40
   2  22  -2   86.39    4.40
  -2  22   2   86.49    5.10
   1 -22  -2   27.10    2.40
  -1  22   2   23.80    2.50
   1  22  -2   25.90    2.30
   1  22  -2   22.40    2.10
  -1  22   2   28.10    2.70
   1  22  -2   22.90    2.60
   0  22   2    2.80    1.20
   0  22  -2    2.40    1.10
   0  22   2    2.80    1.10
   0  22  -2    2.80    1.30
   1  22   2  182.48    8.60
   1  22   2  193.28    9.40
  -1  22  -2  202.58    9.20
   1  22   2  186.38    8.40
  -2  22  -2   -0.40    0.70
   2  22   2    0.50    0.90
  -2  22  -2    4.60    1.40
   2  22   2    1.50    0.70
   2  22   2    1.40    0.60
  -3  22  -2   -0.30    0.60
   3  22   2    0.40    0.50
   3  22   2    0.40    0.40
   3  22   2    0.00    0.80
  -3  22  -2   -1.20    0.70
   4  22   2   -0.70    0.80
  -4  22  -2   -0.20    0.90
   4  22   2    0.00    0.30
   4  22   2    0.10    0.30
  -4  22  -2   -0.80    0.60
  -5  22  -2    0.70    1.00
   5  22   2   -1.00    0.80
  -5  22  -2    0.80    1.20
  -6  22  -2    1.20    1.30
   6  22   2    0.60    1.10
  -6  22  -2   -0.80    1.00
  -7  22  -2   27.90    2.60
  -7  22  -2   29.10    3.50
   7  22   2   26.30    3.40
   8  22   2   17.70    3.40
  -8  22  -2   13.30    3.10
  -8  22  -2   13.50    1.90
   9  22   2    3.30    1.70
  -9  22  -2    2.10    1.10
  -9  22  -2   -0.20    1.10
 -10  22  -2    8.30    2.50
 -10  22  -2   16.10    2.00
  10  22   2   13.20    3.20
  11  22   2   -2.80    0.80
 -11  22  -2    1.10    1.40
 -11  22  -2    0.30    0.70
 -12  22  -2    4.20    1.30
  12  22   2    2.90    2.00
 -12  22  -2    0.70    1.50
  13  22   2    5.50    2.60
 -13  22  -2    2.60    1.20
 -13  22  -2    1.40    1.90
 -14  22  -2    3.00    1.30
 -14  22  -2    4.00    2.50
  14  22   2    3.90    2.40
 -14  23   2    0.10    1.00
 -14  23   2    1.30    1.60
  14  23  -2   -1.10    1.30
 -13  23   2   22.30    4.20
 -13  23   2   14.80    2.60
  13  23  -2   15.70    3.80
  12  23  -2    3.90    2.10
 -12  23   2    6.90    1.80
 -12  23   2    4.70    2.50
  11  23  -2    5.70    2.40
 -11  23   2    8.90    2.70
 -11  23   2    8.70    2.00
  10  23  -2    1.50    1.80
 -10  23   2    1.30    1.50
 -10  23   2    2.50    1.30
  -9  23   2   -0.90    1.50
  -9  23   2    1.20    1.10
   9  23  -2    0.20    1.30
  -8  23   2   32.90    4.00
   8  23  -2   32.80    3.90
  -8  23   2   32.90    3.10
  -7  23   2    7.00    1.60
  -7  23   2    8.50    2.40
   7  23  -2    6.70    2.20
   6 -23  -2    6.80    1.80
   6  23  -2    2.50    1.50
  -6  23   2    1.40    1.40
  -6  23   2    2.90    1.30
   5 -23  -2   45.20    3.70
  -5  23   2   39.70    3.30
   5  23  -2   36.70    3.70
  -5  23   2   35.80    3.70
   4 -23  -2    2.60    1.20
   4  23  -2    1.60    0.50
   4  23  -2    1.70    0.60
  -4  23   2    3.20    1.30
   4  23  -2    0.60    0.90
  -4  23   2    1.80    1.30
   3 -23  -2   10.80    3.30
   3  23  -2   13.90    1.40
  -3  23   2   14.00    2.20
  -3  23   2   16.10    2.10
   3  23  -2   17.00    1.50
   3  23  -2   15.90    2.30
   2 -23  -2   -0.90    0.70
   2  23  -2    0.80    0.90
   2  23  -2    0.50    0.60
  -2  23   2    0.70    1.00
   2  23  -2   -0.20    0.60
  -2  23   2    0.20    0.80
  -1  23   2    2.80    1.30
   1  23  -2    2.30    1.20
   1  23  -2    2.20    0.90
  -1  23   2    3.60    1.30
   0  23  -2    1.10    1.00
   0  23   2    1.50    0.90
   0  23   2    2.30    1.10
   0  23  -2    0.20    0.80
   1  23   2   53.59    3.40
   1  23   2   46.10    3.10
  -1  23  -2   51.09    3.70
  -1  23  -2   52.39    3.80
   1  23   2   48.20    3.80
   2  23   2    7.50    1.90
  -2  23  -2    9.00    2.00
   2  23   2    8.40    1.30
  -2  23  -2    9.40    1.80
   2  23   2    8.40    2.00
   3  23   2   -1.10    0.70
  -3  23  -2    1.00    1.00
  -3  23  -2    2.20    1.30
   3  23   2    1.20    0.50
   3  23   2    0.70    0.60
   4  23   2    2.70    0.60
   4  23   2    3.50    0.60
  -4  23  -2    3.60    1.20
  -4  23  -2    2.20    1.30
   4  23   2    1.50    1.30
  -5  23  -2   -0.30    0.70
  -5  23  -2    0.00    1.20
   5  23   2    1.10    1.20
  -6  23  -2   20.40    3.00
   6  23   2   18.40    2.90
  -6  23  -2   23.60    2.40
  -7  23  -2   76.09    5.80
  -7  23  -2   81.79    4.90
   7  23   2   72.29    5.80
   8  23   2    4.60    1.90
  -8  23  -2    2.80    1.70
  -8  23  -2    5.10    1.40
  -9  23  -2   -1.10    0.50
  -9  23  -2    2.20    1.50
   9  23   2    1.90    1.60
 -10  23  -2   -1.70    1.00
  10  23   2    5.30    2.40
 -10  23  -2    2.70    1.20
 -11  23  -2   -0.50    1.30
 -11  23  -2    0.50    0.80
  11  23   2   -1.10    1.30
 -12  23  -2   12.50    3.10
 -12  23  -2    9.80    1.90
  12  23   2    3.60    2.20
 -13  23  -2   -1.10    0.60
  13  23   2   -1.20    1.30
 -13  23  -2    0.30    1.60
  14  24  -2    1.10    2.00
 -14  24   2   -1.00    1.60
 -13  24   2   -0.60    0.80
  13  24  -2   -0.80    1.50
 -13  24   2    0.20    1.40
 -12  24   2    2.30    1.30
  12  24  -2   -0.70    1.40
 -12  24   2    0.20    1.60
 -11  24   2   18.70    2.50
 -11  24   2   17.10    3.60
  11  24  -2   14.00    3.40
 -10  24   2    4.00    2.30
  10  24  -2    2.00    2.50
 -10  24   2    2.80    1.30
  -9  24   2   19.50    2.50
  -9  24   2   14.00    3.20
   9  24  -2    9.70    2.80
  -8  24   2    0.30    0.90
  -8  24   2    0.70    1.50
   8  24  -2    0.80    1.50
  -7  24   2    1.30    1.00
   7  24  -2   -1.10    1.00
  -7  24   2   -0.50    1.30
  -6  24   2    2.90    1.80
  -6  24   2    3.10    1.40
   6  24  -2    6.10    2.00
  -5  24   2    3.30    1.40
  -5  24   2    2.40    1.50
   5  24  -2    1.00    1.20
   4  24  -2    0.40    1.10
   4  24  -2    0.60    0.50
   4  24  -2   -0.10    0.40
  -4  24   2    0.70    1.00
  -4  24   2   -1.40    0.80
   3  24  -2    0.20    0.50
  -3  24   2   -0.50    0.70
   3  24  -2   -1.40    0.80
   3  24  -2    1.30    0.60
  -3  24   2   -0.60    0.90
  -2  24   2   57.49    4.10
   2  24  -2   59.49    3.40
   2  24  -2   50.99    4.20
   2  24  -2   49.80    3.20
  -2  24   2   52.39    4.00
  -1  24   2   -0.20    0.90
  -1  24   2   -0.20    0.90
   1  24  -2    0.20    0.80
   1  24  -2   -0.10    0.90
   0  24  -2   -0.40    0.80
   0  24  -2   -0.40    0.60
   0  24   2    1.70    1.10
   0  24   2    0.80    1.10
   1  24   2   50.39    3.40
  -1  24  -2   52.59    3.90
  -1  24  -2   52.49    3.80
   1  24   2   52.79    4.10
  -2  24  -2    3.60    1.50
   2  24   2    2.80    1.40
   2  24   2    1.20    0.70
   2  24   2    0.20    0.50
  -2  24  -2    0.40    0.90
   3  24   2    3.10    0.90
  -3  24  -2    1.80    1.00
   3  24   2    3.60    0.80
   3  24   2    4.90    1.60
  -3  24  -2    3.80    1.50
  -4  24  -2    8.00    2.10
  -4  24  -2    9.00    1.80
   4  24   2    6.60    0.80
   4  24   2    6.80    0.80
   4  24   2    7.00    2.00
  -5  24  -2    5.30    1.40
  -5  24  -2    3.90    1.70
   5  24   2    6.90    2.00
   6  24   2    2.60    1.70
  -6  24  -2    6.20    1.50
  -6  24  -2    5.40    1.90
  -7  24  -2    0.40    1.40
   7  24   2    0.30    1.30
  -7  24  -2    0.60    0.90
  -8  24  -2   -0.10    0.80
   8  24   2    2.40    1.50
  -8  24  -2   -0.60    1.20
   9  24   2    0.50    1.40
  -9  24  -2   -1.10    1.30
  -9  24  -2    0.70    0.90
 -10  24  -2    0.30    0.90
 -10  24  -2   -0.80    1.10
  10  24   2    0.90    1.70
  11  24   2    1.80    1.90
 -11  24  -2    4.30    1.90
 -11  24  -2    1.50    1.10
  12  24   2    1.20    1.70
 -12  24  -2    4.30    1.50
 -12  24  -2    2.50    1.90
 -13  24  -2    4.70    1.50
  13  24   2    5.80    2.50
 -13  24  -2    5.90    2.60
 -13  25   2    2.90    2.20
  13  25  -2   -0.20    1.40
 -13  25   2    1.80    1.30
 -12  25   2    1.90    1.20
  12  25  -2    1.00    1.70
 -12  25   2    1.60    1.90
 -11  25   2   -0.70    1.50
 -11  25   2    1.40    1.10
  11  25  -2    1.00    1.80
 -10  25   2   23.70    3.60
  10  25  -2   14.30    3.50
 -10  25   2   22.60    2.70
  -9  25   2   -1.40    1.00
   9  25  -2   -1.40    0.90
  -9  25   2    1.70    1.20
  -8  25   2   87.19    5.50
   8  25  -2   75.49    6.40
  -8  25   2   90.89    6.70
  -7  25   2    3.40    1.70
   7  25  -2    3.00    1.80
  -7  25   2    5.30    1.50
  -6  25   2   -0.30    1.40
   6  25  -2    1.10    1.30
  -6  25   2    0.60    0.90
  -5  25   2    4.70    1.80
   5  25  -2    5.10    1.90
  -5  25   2    2.90    1.30
   4  25  -2    4.30    0.80
  -4  25   2    3.90    1.40
  -4  25   2    1.90    1.40
   4  25  -2    2.10    1.20
  -3  25   2    0.50    0.90
  -3  25   2    3.00    1.50
   3  25  -2    1.00    1.20
   3  25  -2    0.00    0.50
  -2  25   2   10.00    2.20
  -2  25   2   16.30    2.30
   2  25  -2   10.30    1.50
   2  25  -2   11.00    2.30
   2  25  -2   11.50    1.50
  -1  25   2   24.90    2.80
   1  25  -2   27.80    3.00
  -1  25   2   25.00    2.60
   1  25  -2   23.90    2.30
   0  25   2    0.30    1.00
   0  25  -2    1.40    1.20
   0  25   2    2.10    1.10
   0  25  -2    2.60    1.20
  -1  25  -2    6.50    1.70
   1  25   2    4.30    1.30
   1  25   2    7.20    1.90
  -1  25  -2    5.50    1.60
  -2  25  -2   16.00    2.30
   2  25   2   13.90    1.60
   2  25   2   15.90    1.70
  -2  25  -2   16.80    2.30
   2  25   2   16.40    2.40
   3  25   2    0.70    1.00
  -3  25  -2    0.10    1.00
   3  25   2   -0.50    0.50
   3  25   2   -0.30    0.40
  -3  25  -2   -0.50    0.80
   4  25   2   14.10    1.10
  -4  25  -2   23.30    3.00
   4  25   2   16.80    1.20
   4  25   2   16.90    2.70
  -4  25  -2   17.10    2.30
  -5  25  -2    1.30    1.30
  -5  25  -2    3.40    1.20
   5  25   2    5.30    1.90
  -6  25  -2    1.80    1.50
  -6  25  -2    0.60    0.90
   6  25   2    3.80    1.60
   7  25   2    5.30    1.90
  -7  25  -2    6.80    2.10
  -7  25  -2    4.80    1.50
  -8  25  -2   -0.70    0.70
  -8  25  -2   -0.90    1.20
   8  25   2    3.70    1.70
  -9  25  -2    0.40    0.90
  -9  25  -2    1.10    1.70
 -10  25  -2    6.70    2.60
 -10  25  -2    6.60    1.70
  10  25   2    9.60    3.10
 -11  25  -2    0.50    1.70
 -11  25  -2   -0.30    0.70
  11  25   2    1.50    1.60
  12  25   2    3.10    2.30
 -12  25  -2    4.10    2.30
 -12  25  -2    9.00    2.00
 -13  25  -2    3.10    2.10
 -13  25  -2    2.00    1.20
  13  25   2    1.00    1.70
 -13  26   2   -1.30    0.70
 -13  26   2    1.80    2.10
  13  26  -2   -1.90    1.30
 -12  26   2    4.90    2.70
  12  26  -2    1.90    2.20
 -12  26   2    1.40    1.10
 -11  26   2   27.10    4.20
  11  26  -2   31.00    4.50
 -11  26   2   34.20    3.40
 -10  26   2   -0.50    0.90
 -10  26   2   -1.20    1.10
  10  26  -2   -1.70    1.10
   9  26  -2    4.00    2.10
  -9  26   2    4.40    2.30
  -9  26   2    5.50    1.70
   8  26  -2   19.10    3.70
  -8  26   2   26.80    3.70
  -8  26   2   20.70    2.70
   7  26  -2    0.40    1.20
  -7  26   2   -1.10    0.90
  -7  26   2   -1.60    0.60
   6  26  -2    3.40    1.70
  -6  26   2    7.20    2.20
  -6  26   2    5.90    1.70
  -5  26   2    7.80    1.80
   5  26  -2   13.00    2.80
  -5  26   2   10.20    2.60
   4  26  -2   26.10    3.30
  -4  26   2   30.50    3.40
   4  26  -2   25.60    1.80
  -4  26   2   24.90    2.80
  -3  26   2    1.70    1.30
   3  26  -2    0.90    0.70
   3  26  -2    1.30    1.20
   3  26  -2    1.10    0.70
  -3  26   2    1.50    1.20
  -2  26   2   87.09    5.60
   2  26  -2   75.89    5.50
  -2  26   2   85.99    5.50
   2  26  -2   79.89    4.50
   1  26  -2   12.90    2.50
  -1  26   2   21.20    2.50
  -1  26   2   14.90    2.40
   1  26  -2   17.30    2.00
   0  26  -2    0.60    1.10
   0  26   2    2.70    1.40
   0  26   2    2.40    1.10
   0  26  -2    2.00    1.10
   1  26   2   64.79    4.00
  -1  26  -2   59.39    4.50
   1  26   2   58.69    4.70
  -1  26  -2   63.99    4.40
  -2  26  -2    3.60    1.50
   2  26   2    3.50    1.10
   2  26   2    2.90    1.10
  -2  26  -2    4.70    1.60
   2  26   2    3.50    1.60
   3  26   2    7.90    1.20
   3  26   2    6.60    1.90
  -3  26  -2   10.40    2.20
   3  26   2    6.80    1.10
  -3  26  -2    7.50    1.80
   4  26   2   39.30    4.00
  -4  26  -2   45.60    4.10
   4  26   2   39.80    2.10
   4  26   2   39.10    2.10
  -4  26  -2   43.20    3.60
  -5  26  -2   -0.40    0.70
  -5  26  -2    4.10    1.70
   5  26   2    3.00    1.60
  -6  26  -2    0.70    0.90
  -6  26  -2    0.90    1.40
   6  26   2    1.00    1.40
  -7  26  -2   -0.40    1.20
   7  26   2    2.60    1.70
  -7  26  -2    1.60    1.20
   8  26   2    1.70    1.90
  -8  26  -2    5.40    1.60
  -8  26  -2    2.10    1.70
  -9  26  -2    1.30    1.00
   9  26   2    1.60    1.60
  -9  26  -2   -1.10    1.30
 -10  26  -2   57.49    4.20
  10  26   2   53.09    5.60
 -10  26  -2   46.70    5.10
 -11  26  -2   13.50    3.50
 -11  26  -2    8.70    2.00
  11  26   2   10.10    2.90
 -12  26  -2    3.40    1.40
  12  26   2    2.70    1.90
 -12  26  -2    5.80    2.80
  12  27  -2   -0.40    1.60
 -12  27   2    0.60    1.70
 -12  27   2    0.10    1.60
 -11  27   2    2.10    2.00
 -11  27   2    2.20    1.30
  11  27  -2    2.50    2.00
 -10  27   2    0.50    1.20
  10  27  -2    3.70    1.90
 -10  27   2    2.30    2.00
   9  27  -2   -1.50    1.00
  -9  27   2    0.90    1.10
  -9  27   2    0.70    1.50
   8  27  -2    7.10    2.40
  -8  27   2    8.50    2.50
  -8  27   2    9.80    2.10
   7  27  -2   -2.40    0.90
  -7  27   2   -1.90    0.90
  -7  27   2   -1.20    0.70
   6  27  -2    1.10    1.50
  -6  27   2    1.10    1.10
  -6  27   2    1.60    1.50
  -5  27   2   14.30    2.60
   5  27  -2   15.90    3.00
  -5  27   2    9.90    2.50
   4  27  -2   -0.20    0.40
   4  27  -2    0.00    1.10
  -4  27   2    0.20    0.90
   4  27  -2   -0.90    0.40
  -4  27   2    0.70    1.30
  -3  27   2    8.00    2.10
   3  27  -2    4.00    1.00
   3  27  -2    6.40    2.00
  -3  27   2    5.90    1.70
   3  27  -2    4.00    1.00
  -2  27   2    5.60    1.70
   2  27  -2    7.70    2.10
   2  27  -2    4.70    1.20
  -2  27   2    6.20    1.80
   1  27  -2    0.00    1.20
  -1  27   2    1.40    1.10
   1  27  -2    1.70    1.00
  -1  27   2   -0.30    1.10
   0  27   2    4.30    1.50
   0  27   2    3.00    1.60
   0  27  -2    6.90    1.70
   0  27  -2    6.70    1.90
   1  27   2    1.80    1.30
  -1  27  -2   -0.60    0.90
   1  27   2    2.40    1.00
  -1  27  -2    2.00    1.30
   2  27   2    4.30    1.20
  -2  27  -2    5.60    1.80
  -2  27  -2    5.30    1.70
   2  27   2    3.70    1.10
   2  27   2    3.50    1.60
   3  27   2    0.70    0.60
  -3  27  -2    2.50    1.50
   3  27   2   -0.10    0.60
  -3  27  -2   -0.10    1.00
   3  27   2   -0.60    0.90
   4  27   2   22.60    3.10
  -4  27  -2   18.80    2.50
   4  27   2   20.10    1.40
  -4  27  -2   23.80    3.10
   4  27   2   21.30    1.40
  -5  27  -2   -0.40    0.70
   5  27   2   -1.80    0.90
  -5  27  -2    0.80    1.30
  -6  27  -2    2.20    1.20
  -6  27  -2    2.40    1.50
   6  27   2    2.60    1.60
  -7  27  -2    7.70    1.90
   7  27   2    7.90    3.00
  -7  27  -2    4.30    2.10
   8  27   2    1.10    1.50
  -8  27  -2    1.10    0.90
  -8  27  -2    2.90    2.60
  -9  27  -2   -1.30    1.10
  -9  27  -2   -0.50    0.70
   9  27   2   -1.60    1.00
 -10  27  -2    6.10    2.60
 -10  27  -2    7.80    1.80
  10  27   2    4.40    2.30
  11  27   2   -1.80    1.30
 -11  27  -2    0.30    1.70
 -11  27  -2    1.20    1.10
 -12  27  -2    0.90    1.00
  12  27   2    5.80    2.80
 -12  27  -2    2.50    2.10
  11  28  -2   -0.70    1.50
 -11  28   2    5.00    2.40
 -10  28   2   -0.30    1.00
 -10  28   2    3.80    2.30
  10  28  -2    1.60    1.70
   9  28  -2   -1.10    1.20
  -9  28   2   -0.20    0.90
  -9  28   2   -1.00    1.40
   8  28  -2   -0.40    1.30
  -8  28   2    0.80    1.00
  -7  28   2    2.50    1.70
   7  28  -2    1.40    1.50
  -7  28   2    1.50    1.10
   6  28  -2    1.40    1.40
  -6  28   2   -1.20    1.00
  -6  28   2   -0.60    0.70
  -5  28   2    2.10    1.50
  -5  28   2    1.50    1.20
   5  28  -2    2.10    1.60
  -4  28   2   10.80    2.20
   4  28  -2    9.00    1.00
   4  28  -2    6.70    1.00
   4  28  -2    6.80    2.10
  -4  28   2   10.10    2.50
   3  28  -2    0.90    0.70
  -3  28   2    0.40    1.10
   3  28  -2   -0.80    0.90
  -3  28   2   -1.00    0.90
   3  28  -2    1.10    0.80
   2  28  -2   56.39    4.70
  -2  28   2   56.79    4.40
   2  28  -2   54.69    3.50
  -2  28   2   47.10    4.20
   1  28  -2   -0.80    1.00
  -1  28   2   -1.20    0.70
   1  28  -2   -0.10    0.80
  -1  28   2   -0.20    1.00
   0  28  -2    0.60    1.20
   0  28   2    4.60    1.70
   0  28  -2    1.90    1.10
   0  28   2    2.40    1.30
   1  28   2    1.10    0.90
   1  28   2    0.20    1.10
  -1  28  -2    2.00    1.10
  -1  28  -2    1.10    1.20
   2  28   2    2.80    1.60
  -2  28  -2    8.50    2.20
  -2  28  -2    6.80    1.90
   2  28   2   10.00    1.70
  -3  28  -2   -0.60    0.80
   3  28   2    2.30    0.80
  -3  28  -2    0.70    1.20
   3  28   2   -0.60    1.00
   4  28   2    1.40    0.50
  -4  28  -2    4.60    1.60
   4  28   2    1.80    0.50
  -4  28  -2    3.30    1.60
   4  28   2    1.80    1.40
  -5  28  -2   12.50    2.80
  -5  28  -2   13.20    2.40
   5  28   2   14.70    2.90
  -6  28  -2   -0.50    0.90
  -6  28  -2   -0.40    1.10
   6  28   2   -0.20    1.60
  -7  28  -2    0.20    1.00
  -7  28  -2    1.00    1.80
   7  28   2   -1.10    1.10
  -8  28  -2    2.00    1.70
  -8  28  -2    2.40    1.10
   8  28   2   -1.10    1.20
   9  28   2   -0.10    1.40
  -9  28  -2    1.40    1.20
  -9  28  -2    2.50    2.00
 -10  28  -2    1.20    1.10
 -10  28  -2    1.10    1.70
  10  28   2   -0.80    1.30
 -11  28  -2   10.10    3.20
  11  28   2    4.20    2.30
 -11  28  -2    3.80    1.50
 -11  29   2    0.10    1.80
 -11  29   2   -0.30    1.10
  11  29  -2   -0.60    1.30
 -10  29   2   44.90    5.00
 -10  29   2   58.59    6.00
  10  29  -2   50.29    5.70
  -9  29   2   -0.20    0.90
  -9  29   2   -1.10    1.50
   9  29  -2    0.80    1.60
  -8  29   2   35.00    3.60
  -8  29   2   40.30    4.70
   8  29  -2   32.40    4.50
  -7  29   2    0.80    1.10
  -7  29   2    0.30    1.50
   7  29  -2   -2.00    1.00
  -6  29   2    0.70    1.10
  -6  29   2   -0.50    1.10
   6  29  -2    1.80    1.60
   5  29  -2   19.40    3.50
  -5  29   2   15.90    2.80
  -5  29   2    6.00    2.10
   4  29  -2   -0.30    0.50
   4  29  -2    0.30    0.50
  -4  29   2   -1.00    0.90
   4  29  -2    0.00    1.20
  -4  29   2   -1.60    0.70
   3  29  -2    4.10    1.60
  -3  29   2    1.70    1.20
[truncated: 3,733,563 more chars]
